# Supplementary material for: Transcriptomic profile comparison reveals conservation of ionocytes across multiple organs
Source: Sci Rep. 2023 Mar 2;13:3516. doi: 10.1038/s41598-023-30603-1 (PMC9981729; doi:10.1038/s41598-023-30603-1)
Supplement: Supplementary file 2 — Supplementary Information 2. [file 41598_2023_30603_MOESM2_ESM.xlsx]

## Sheet: Sheet1
	Tissue of origin
Kidney
Skin
Thymus
Epididymis
Airway
	Overlapping genes
	TFCP2L1	ATP6V1C2	TBC1D4	SHROOM3	MAGI1	SOX4	NGFR	TMEM61	PTGER3	IGFBP5	EFHD1	GLCCI1	RALGPS2	TMCO4	PPP2R5A	ANXA3	CLDN3	BSND	COCH	RHBG	MT-ATP6	AZGP1	MAGI3	IRS1	MAPRE3	CD44	SMIM1	FAM131C	CTB-27N1.1	NREP	VWA5B1
	ATP6V1A	ANXA4	TMPRSS2	ATL2	JADE1	KRT8	CD24	MUC20	GPSM2	MOB1B	CGNL1	FNBP1L	SLC35F3	GMPR	ITGA6	ZG16B	SCGB2A1	PROX1	PLCXD2	UHMK1	MT-CYB	KRT19	SIPA1L2	PXK	GRB14	CYSTM1	PADI2	GUCA1A	COLEC12	TMPRSS11E	RAB3B
	KIT	FOXP1	HIPK2	PLCB4	ARHGAP18	ELF3	KRT18	BCL2	PACRG	IL18	EHF	TRIM2	TBC1D14	SNCA	PART1	CKB	RAB17	HES6	C1orf168	ATP6V1G3	MT-ND5	SLC12A2	RARB	TMEM117	ST3GAL6	CNN3	EPHX4	TRPM2	CYP1A2	TFF3	FYB2
	FOXI1	CLNK	GPD1L	FAM3B	IQGAP2	CLDN4	ENC1	MT-ND4	ATP6AP2	RNF152	USP53	FBXO34	TSPAN5	HERPUD1	TMEM213	ALDOA	SMIM22	TUBB2B	CFL2	LIMS1	MT-ND4L	ZKSCAN1	CRYBG3	RACGAP1	UGT8	A1BG	F5	PMFBP1	C1orf64	H3F3A	LINC01739
	RCAN2	TBC1D1	TSPAN14	ARHGEF28	MAP1LC3A	B3GNT2	TPD52	MT-CO2	BAALC	ATP9A	LDHA	CAB39L	LINC01187	SERGEF	SLC26A7	PRDX5	PLIN5	ASCL3	B2M	ZSWIM6	ZFAS1	CHMP3	MUC20-OT1	NTN1	PRLR	MUCL1	ADORA1	LRGUK	CYP1A1	AMACR	GNG12
	ATP6V0A4	STAP1	SLC25A39	EPCAM	CAMK2N1	RAB40B	MARCKSL1	MT-CO1	ITIH5	LIMA1	TRAF4	NEBL	PDE1C	PSEN2	LITAF	ATP5B	FMO5	RASSF6	SLC25A6	MBOAT1	MARCKS	MB	ADGRF1	SYK	ST3GAL1	SOD2	PIGR	MFSD6L	DHCR24	MEX3A	COL24A1
	SH2D4A	NCOA7	SAV1	STK39	GLUD1	UQCRH	C9orf152	GOLM1	CELF2	MYO10	APP	TMEM181	PSD3	MRPS5	AMFR	ATP5G3	PLEKHB1	GABRB2	MALAT1	CA8	RPL37A	HIST1H4C	EGFR	MAB21L3	PPFIBP2	ISCU	PLB1	ESPN	CHST2	RACK1	LINC01768
	ITPR2	SCIN		WFDC2	ESRRG	COX7C	RASD1	MT-CO3	FAM24B	LGR4	SLC25A3	SGSM2	NEURL1	ATP6V1D	ABCA5	PPDPF	RIC3	TMPRSS13	NFIC	SDC2	EIF4B	PYURF	MPPED2	EXOSC7	TMEM116	MAFF	EVA1A	PDE11A	GPR110	ATP5F1E	INSRR
	CA12	SEMA3C		RERE	ACAT1	KIAA1522	SPINT2	PPP1R14B	C12orf75	MAN2A1	OSBPL1A	VEGFA	EPS8	FMNL2	PRKAA2	COX4I1	ABHD11	ANK2	TP53I3	SBF2-AS1	JUP	KLF5	FOXN3	KIF21A	DMD	AKR1C1	PLA2R1	CTA-398F10.2	GPR116	POSTN	UAP1
	STAC2	HEPACAM2		KIF13B	GOT1	ATP1B1	TACSTD2	LDHB	LGALS3	BACE2	PPIA	HSPA1B	SYT17	GABARAPL1	ABHD3	CYCS	SLC16A11	PABPN1	C9orf78	SYT10	AHNAK	EGLN3	ABHD2	ARSJ	ADIPOR2	NFKBIZ	C2orf88	TMEM171	TSPAN7	COX2	PLA2G4A
	DSG2	CFTR			MPC1	SORBS2	GPI	GCLC	PARVB	VPS37B	IVNS1ABP	GALNT7	PPP1R12B	ZFAND6	RTN4	HIBADH	CCDC64B	PERP	HLA-A	AQP6	DAAM1	MDK	ERO1A	AC016831.7	PLEKHH1	CA2	PTH2R	RP11-356J5.12	TMTC1	ND5	AL390957.1
	NEDD4L	DGKI				DDR1	H1F0	ZNF217	MAL	ECE1	HEXIM1	SREBF1	GADD45G	DNAJC3	RAP1GAP	CALM2	TMEM9B	KLHL23	RARRES3	ABCC4	FAM43A	ATP2A3	MTHFD1L	C11orf80	PHLPP1	PPM1A	DNER	SLC30A3	CCNI2	ATP6	PTPRC
	CD9	ATP6V0D2				APLP2	FBXO32	ZNF292	CASZ1	SCRN1	COBLL1	NPTN	MEGF9	PDHX	HADHB	FAM134B	COQ9	MTRNR2L8	EIF1	RHCG	EEF1A1	TSPAN13	OXR1	CASC15	PLAG1	LDLR	FAM3D	PNMA6A	TIMP2	ND4	CR1L
	ST14	SNTB1				FAM210B	RAB25	RARRES2	SERPINB1	PSME4	TP53INP2	RSRP1	PALLD	STRBP		GBAS	CMTM8	SIX1	ETS2	CCDC68	CCNG2	SLC6A8	NRDC	MOB3B	ITPR1	ECHDC3	C4orf19	NCAM1	SGK223	ND6	TRAF3IP3
	ATP6V1H	DMRT2				GAPDH	SSFA2	VMP1	STK17A	MACC1	CPEB4	MBOAT2	ANP32A			COX7A1	IL20RA	ATP7A	TNFRSF12A	FAM110B	EPB41L4A-AS1	SLC4A7	ST6GAL1	TFRC	HSPA1A	RAB11A	MUC7	CAMK2B	RP11-215G15.5	COX1	STUM
	ATP6V0B	UBL3				PHLDA1	WNK2	NEAT1	EZR	MTUS1	ERRFI1	MKLN1	UBR3			RAB11FIP1	PCBD1	MUC16	EIF4A2	ANKRD29	MGAT4B	EPHB3	CDA	ENOX2	FAM189A2	RNF144B	GRIA2	COLGALT2	DEFB1	ND3	EDARADD
	SCNN1A	PLCG2				SORL1	SPINT1	MXD1	HLA-B	KIDINS220			PTPN2			DHRS7	VAMP8	SNRPN	HLA-C	ERP27	BCL2L11	OTX1	FAM3C	BSG	FAM120B	IER3	NPY1R	SMOC1	EPDR1	RNR2	AC013472.2
	LMO7	CDH1				SLC25A5	AUTS2	IGF1	OXCT1	MPZL1			SCAI			TSPO	MIF	ACTG1	GTF2IRD2B	PICALM	NPM1	KCTD1	SINHCAF	TFEB	PEX7	SLPI	LINC01554	FAT3	CCDC80	COX3	KCNG3
	GNA11	ZBTB20				WDR45B	ID4	RBP1	MACF1	MT-ND6			GPT2			CYC1	LPIN3	UNC5B-AS1	THEMIS2	COL9A2	PKIB	ACADSB	KCNK1	STK33	SCML1	CTSD	STK32A	SMPDL3B	SELM	CYTB	INPP4A
	TLE1	PNPLA8				COX7B	PTPRF	AQP3	WDR1	CCDC50			SHTN1			NAMPT	SELENBP1	ATP5EP2	MMP24-AS1	PLLP	UBE2H	CIPC	METAP1	PITPNB	GPD2	ZC3H12A	SLC26A2	PHACTR3	EFNB2	ND1	AC013271.1
	PLEKHB2	MSI2				AKR1B1	BIK	TRIM8	MAP3K8	NFAT5			LPGAT1			UGP2	CD82	FTX	PMAIP1	ZMPSTE24	RPS27	CCDC14	CDC42BPB	FAM49B	RCAN3	CD59	KCNK5	MAFA	CYP3A5	ND2	AC112229.3
	SH3BP4	TMEM51				C18orf32	SERINC2	PRRC2B	VAPA	MT-ND1			USP3			NDUFS8	MDH1	HMGN1	DYNLT3	GAS6	MAL2	HINT1	PACS1	MBP	CLDN8	CITED4	CCDC129	FXYD2	S100A10	BPIFA2	CNTNAP5
	ATP6V1B1	AMPD3				IDH2	TSPAN6	C6orf132	ITSN2	MT-ND2			TOX3			AURKAIP1	RBBP7	HMGB3	FTH1	KCTD12	MED13	TPD52L1	TCF3	RIN2	TLE2	ATP5O	FZD1	RNF186	MAP1B	RNR1	THSD7B
	KRT7	CLCNKB				ATP1A1	IER5L	CLDN1	GYG1	MT-ND3			SEPT9			MPC2	CSTF3	PFN2	CTTNBP2	NPC1	SLFN5	ARHGAP5	LNPEP	SLC37A1	RAPGEF2	SAT1	DYNC1I1	PAK7	SPON2	ATP5MG	NXPH2
	CAMTA1	SLC43A2				COX5A	TFAP2A	NFE2L2	KIAA0040				RALGPS1			FAM60A	APEH	C11orf16	TNFAIP3	SOAT1	KPNB1	TNFRSF21	STRN	RGL3	TTC1	TJP2	ACTR3B	DUSP10	THRSP	PPIAL4G	MAP3K20
	AES	RICTOR				BAG1	MAGEF1	GADD45A	ZNF644				THRB			ATP5A1	STXBP2	DBN1	IFIT3	GNPNAT1	B4GALT5	SERTAD4	ZNF431	SIMC1	SPIRE1	SH3RF1	PDK3	C11orf53	SRPX	ATP8	GULP1
	PKM	SLC38A1				SOX9	PRDX2	MUC1	PHLDB2				ZFHX3			NDUFA4	MNAT1	MIAT	LINC00969	GNAQ	TES	NT5DC2	JARID2	KLF6	CHP1	NDUFA6	SFRP1	SCUBE3	TMSB4X	EIF4A1	UNC80
	GNAS	DSP				OAT	ANKRD37	TWF1					GPRC5B			ATP5D	THNSL2	KAZN	FAM134A	YAF2	SPTBN1	EPB41L4B	SEMA3F	FUBP3	BARX2	ITGB8	ADCY8	CEL	S100A13	SENP3-EIF4A1	AC007563.2
	PPARGC1A	RALA				RAB3IP	AP1M2	CXADR					PRDM2			ATP6V1E1	HINT3	SRGAP1	UBE2B	ITGAV	KMT2A	TOMM20	SPTAN1	GPATCH8	THSD4	ATP5G1	CRACR2B	TAGAP	IFIT2	POU2F3	DOCK10
	MYO6	CCNI				NCALD	OCIAD2	DST					FRK			NDUFB9	PDE4B	MGAT5	COLCA1	CLIP1	EIF4G2	ANK3	SPPL3	ACTR3C	UCHL3	NDUFV1	ELF5	CLDN23	ACOT11	ATP5MC2	CAB39
		CAPN2				COX8A	SNHG19	TACC2					STK24			CHMP4B	LRCH4	AMN	H2AFV	NNT	PTP4A2	DLG3	WWP1	SPIRE2	LENG8	MINOS1	GRIA4	PCP4	GPX1	BCL2L2-PABPN1	CHL1
		KIF1B				VDAC2	HOOK2	IRF6					SLC2A12			ATP5L	CXCR4	PLPP2	DLD	FAM107B	HP1BP3	ERBB3	PHKB	CPT1A	GTF2F2	ATP5E	PFKFB3	ARHGEF16	BTG1	ATP5F1D	PPARG
		CLCNKA				SH3YL1	HES1	DHRS3					GSE1			NDUFB5	FAM195A	KITLG	NRIP3	ZDHHC3	NAP1L1	FAM84A	RALGAPA2	USO1	DTNB	SQLE	TESC	RP11-49I11.1	RCAN1	ATP5ME	GRIP2
		IMPA2				FAM102A	FAM114A1	KLK11					ULK1			NDUFV2	TUBB4B	H3F3B	CAST	EFEMP1	BBC3	PRSS22	CARMIL1	ANKH	TMEM87A	ARL6IP1	LINC01198	CDH2	BLOC1S1	MTRNR2L9	AC092422.1
		MTSS1				TMEM123	CLDN7	BLNK					SREBF2			ZFYVE21	RTN3	ORC4	RP11-138A9.1	CAPZB	FAM168B	WASL	ZDHHC13	CACUL1	CKMT2	NDUFB10	CLDN10	SUSD3	C12orf39	SLMO2-ATP5E	MYRIP
		NPEPPS				HSBP1	STARD10	SDCBP2					SMAD1			UQCRC1	CHMP4C	CSNK2A1	IL6R	MAP3K5	LPIN1	SMARCD2	NHLRC2	SRSF5	NOS1AP	HNMT	CLDN10-AS1	RP11-44F21.5	NCEH1	ATP5MPL	AC092894.1
		YWHAZ				RBM47	FAM174B	ADM					GSPT1			HIGD2A	NDUFA7	EEF2	COMTD1	RELB	FOSL2	CBX4	ELF2	N4BP1	ARIH2	ROGDI	OXGR1	ADORA2A-AS1	SMIM6	ATP5MC3	KBTBD12
						WSB1	SLC4A11	C9orf3					SMAD2			ARL6IP5	TSSC1	SMARCC1	IRF1	COX7A2L	CDKN1A	LLGL2	GRHL2	UBAC2	SESTD1	C1orf115	MYEF2	MYH14	SMIM5	EIF3CL	ABCC5
						ANKRD9	WWC1	GPBP1					SMAP1			GRAMD3	TAX1BP1	ZMYM2	RRAGC	SPARCL1	TNRC6A	HEBP2	SBF2	RIMKLB	MPHOSPH6	NINJ1	SLC2A4	ST3GAL5	CAV1	DDX39B	FGF12
						UQCRB	YWHAE	KIAA1217					KDM3A			SDHA	SARAF	CDKAL1	CSTB	LRRFIP2	AK3	IGF2BP2	PPM1L	ELF1	CLYBL	ATP6V0E2	YBX2	CCDC148	COL4A3	ATP5PF	SLIT2
						ESRRA	ARHGAP12	RAP2B					SACM1L			UQCRFS1	RUNX1	NR2F6	POLD4	WDR72	KLF3	KIAA1324	MYO5B	IQCK	DAB2IP	ALKBH7	SLC13A2	FOXP4	ZFP36L2	RPL36A-HNRNPH2	NSUN7
						TPI1	PTAR1	PRKAG2					KMT5B			HIGD1A	FGGY	NARF	IAH1	MFSD6	FNBP4	KRTCAP3	FAR1	RALGAPA1	EFNA5	S100A1	PPP1R1B	MAPK15	S100A16	ANXA2P3	ATP10D
						COX5B	GRB7	KIF5B					DLG1			MRPL41	NECAB3	NIPSNAP1	RNF11	SGMS2	MET	TC2N	SMG7	DDX5	PLOD2	RAB9A	SLC14A1	GPR157	DDAH2	None-end	GPAT3
						SLC25A4	PDXDC1	WLS					BBX			ATPAF1	FAM3A	SYNE2	CCNG1	YWHAQ	ITGA2	DHCR7	HECTD1	JMJD1C	KDM6A	NDUFS7	SCGB1B2P	USHBP1	RPL4	ELOB	GPRIN3
						ATP6V1F	ATP6V1G1	PAWR					CTBP2			GHITM	RHBDD2	CACNB3	PIM1	RAP1B	TPGS2	PDK1	SLC16A7	DMKN	XIST	RWDD4	CEACAM1	CACNA2D3	TACC1	DUSP4	NPNT
						COX6B1	SLC9A3R1	PKP2					NF1			STARD7	ATP5J2	MAP7	ITPKC	JAK1	KCNQ1OT1	SUDS3	RNF217	CUEDC1	TSPAN8	DTD1	VSIG10L	NUPR2	MLTK	ATP5MD	LEF1
						SDC4	REPIN1	ALCAM					GAREM1			MAP1LC3B	LYRM5	PNISR	PHYH	OGDHL	UBALD2	IRX2	UBA6	VAV2	STX8	PRKAR1A	TTYH1	RPRM	RPSA	ANXA2P1	LINC01091
						COX6A1	BNIP3	TRIM47					MTRNR2L12			ADI1	NDUFA13	MARVELD3	HBP1	ACTR3	PAFAH1B2	BCL6	NUMB	DNM1L	PTPRK	INSR	TMEM211	CPXM2	TEAD1	RBM14-RBM4	DCLK2
						PGK1	COX7A2	S100A6					KCNMA1			ACO2	NDUFAB1	RNMT	IFIT1	MRPL1	ARL5B	CD164	KDM7A	ZFX	SHANK2	TSC22D4	OLIG1	LTBP2	GSN	CTNND1	UBE2QL1
						CISD1	SEC11C	VEZF1								NDUFB2	TMEM59	GOLGA4	MAFK	WBP1L	HADHA	SMARCA4	ZNF654	ST7	UBE2E1	PINK1	SPDEF	SLC16A10	CTSZ	TRNS1	DAP
						NDUFS2	TSTD1	H2AFY								ATP5H	IDH3A	POLR1D	PSMB8	EML4	CHD2	LMO4	MINDY2	NCOR1	SYCP2	BOLA3	KCNN4	CTB-50L17.14	IFI27L2	FOXD1	ARL15
						ACSL3	HOOK1	AKAP7								C14orf2	UBA3	TMTC3	ARL5A	ANXA11	CAPNS1	CDK2AP1	CAMK1D	CRTC1	DOCK1	TUSC1	CA6	AC245100.1	FTL	RPL7A	PDE4D
						CHCHD10	FAM162A	ANKRD12								EFNA1	NDUFB6	DSTN	TSPYL1	CYTH1	RPSAP58	PLK2	DENR	FAM135A	CPEB3	PIP	C2orf82	SYNDIG1	TPRG1	HILPDA	ELOVL7
						NARS	SC5D	RB1CC1								PARD6B	C6orf136	CMYA5	OPTN	OCLN	TMEM165	DHX32	BRWD3				ROPN1	BAG2	LMNA	BPIFA1	AC113378.1
						COX20	2006-03-01	NUPR1								SUCLG1	MARC2	CD2AP	RIPK2	ZBTB43		NDUFC1	USP9X				ROPN1B	BNC2	MSN	TMEM66	SLC4A9
						NDUFA5	BSPRY	SQSTM1								SDHD	ZNF827	SNHG8	PPP1R15A	MAP3K3		RPRD1A	NNT-AS1				MFI2	SMPDL3A	CAV2	NME1-NME2	TIMD4
						RRAGD	ROMO1	METRNL								TM7SF2	SKP1	BAZ2B	PSMD9	NFKB1		ARFGEF3	TULP4				PROL1	ALDH3A2	MAP2K3	RPL13AP20	AC008691.1
						THBS1	TLE4	CBR1								PLEKHJ1	C17orf75	HNRNPC	STXBP6	PDLIM5		AK4	RBFOX2				LRRC26	HSPA4L	TBC1D2	ND4L	SLC22A23
							EPS8L2	IRS2									SCAND1	MTHFD2L	MED24			FRMD4B	FBXW11				SAA2	KIF19	GLRX	LOC643406	LY86-AS1
							FHIT										COMT	ZBTB44				PYGB	CMTM4				SCGB1D2	U47924.27	ALDH2	RNF103-CHMP3	AL031123.1
							PHACTR4										AARS	SFXN1				AKR1C2	STIM2				SCGB2A2	SMIM24	TNFAIP2	INO80B-WBP1	ADTRP
							HIST2H2BE										LDLRAD4	CBFA2T2				ZNF652	LPP				PRR4	LEO1	ITM2C	NHP2L1	ADGRF5
							ENO1										DCAKD	MAF				TMA7	ANKRD10				CALB2	SARDH	RND3	KDM5B	LAMA2
							THUMPD3-AS1										HAGH	FAM117A				PRSS8	NAV2				SLC6A14	FAAH	EBPL	ATP6V1G2-DDX39B	AL356124.1
							MEIS2										FXYD3	ST13				SLC25A36	USP22				CRISP3	SPOCK2	C6orf48	ATP5IF1	UST
							UQCR10										MORN2	IRF2BPL				ICK	SMARCA2				EN1	RHEB	NUPR1L	HMGN2P46	DLL1
							VDAC1										CHCHD2	ZNF664				GALNT3	ARIH1				GPR12	CAPS	LGMN	CRYM	GALNT17
							BHLHE40										PTGES2	TNRC6B				GOT2	ZRANB2				LOC101927318	C16orf74	HSPB8	CSNK1E	BAIAP2L1
							FKBP4										SLC39A6	CARD19				AQP5	GIGYF2				LOC102723517	NKAIN4	ANXA2	ATP5F1A	SMURF1
							ECI1										BEX2	ANKRD65				FBXL20	TBL1XR1				MIA	RP11-532F12.5	MGLL	LUZP6	SLC26A4
							SMS										SSU72	SCARB2				FGFR2	ARID1B				LOC102723505	PI3	PLA2G16	ATP5F1B	AHCYL2
							2005-03-01										SLC25A11	YTHDC1				TJP3	EGR1				HRAT13	DDX11	RPL8	RPL17-C18orf32	WNK3
							NDUFA1										PPP1R11	PFKP				FDFT1					TRDN	PCLO	COL9A3	AP002884.1	EBF2
							SCOC										TMX2	PABPC1				GDE1					SPTSSB	S100A2	FLOT1	BTF3P11	AC023194.3
							AKIRIN1										VAMP2	SUGP2				RHOV					BAMBI	TENM3	CYB5R3	H3F3C	DOCK8
							NDUFB4										URB1-AS1	MUM1				ETV6					OBP2B	DFNB31	GLTP	ATP5F1C	LINC01230
							MSMO1										ATP5C1	SCNN1B				FOXC1					DCD	CLDN9	CAPG	SELENOW	ADAMTSL1
							SLC25A37										AUH	VEGFB				RHPN2					EXTL1	RHBDL1	HLA-F	NOP53	SLC24A2
							MKRN1										APOO	IP6K2				OSBPL2					MRAS	DNALI1	KLHL21	GDF15	ELAVL2
							UQCRC2										DNAJB2	SLC38A2				PDLIM4					CHRM3	ARHGEF37	ALDH1A3	LRMP	SVEP1
							BCL7A										ZSWIM7	HSPB1				SH3BGRL2					PROM1	EPHB2	LRRFIP1	SLC6A9	LPAR1
							NAA35										ATF3	SOS1				FAM13A					GJC3	MT1X	CALM3	HOMER3	C9orf84
							C1orf122										CIB1	EYA2				BTF3L4					ZCCHC2	ELMO3	AC010982.1	POTEF	SUSD1
							TMC4										C7orf55	KTN1				SRSF9					LCN2	CHST3	CRIM1	TRIR	PTBP3
							CD46										NDUFA9	ZNF91				LIPH					FRZB	HCAR2	UBA52	NSD3	AL162584.1
							SYNJ2BP										RCHY1	DYNC1LI2				TMEM9					MYBPC1	PIM2	FAM63B	SEMA3E	MVB12B
							FAM133B										ATP6AP1	MGST1				RAB5A					AARD	DLG2	RPL7	L2HGDH	STIM1
							MRPS26										NDUFS5	ZNF503				ARFGEF2					SCRG1	EXOC7	ARG2	STMP1	PTPRJ
							MIEN1										LAMTOR5	PTK2				POLR2H					CYP4X1	B3GNT8	GPX3	None-ini	ARAP1
							COA1										RASSF7	CSNK1A1				TAB2					VTCN1	RHBDL2	LINC00657	ATP5MF	ST8SIA6
							NDUFS1										ISCA2	SCD5				IDH1					HOMER2	TSG101	RPL28	FOXA1	CACNB2
							DSC2										MPDU1	ID3				MAP3K1					GCNT2	RP11-624L4.1	HIPK1	MTPN	MPP7
							ARL4A										MRPL14	MISP				ARFGAP3					FBXO2	TBCC	SEPP1	NIPSNAP2	FAM13C
							DDIT3										NDUFB3	RBPJ				ACSL1					SOX8	SIRT2	EIF3L	LOC283731	ANKRD22
							TRIB1										COPE	NAP1L4				GFPT1					PEG10	ZNF385A	ACTN4	RRP7B	PRMT8
							NDUFV3										PRDX3	SERTAD4-AS1				DNAJC4					GNG7	SNCAIP	BRI3	TPI1P3	PCED1B
							ECHDC2										ISOC1	PJA2				HACD3					LMF1	AC131097.4	MIR22HG	DDX17	AC069234.1
							MTIF3										PIGP	LINC00662				SAT2					CALML5	PDPK1	PTN	PBX1	AC026333.3
							ACP1										HSPA2	BRWD1				PHPT1					RIMS1	MAP9	BIRC3	SERPINB3	FGF9
							MAP3K13										TRPT1	ZNF638									GLYATL2	TMEM233	CSF1	TGIF2-C20orf24	FOXO1
							PHB										MRPS18A	TTC39C									PIP5K1B	UBXN6	CLMN	SEM1	FNDC3A
																	KIF9	IQGAP1									CCL28	SPSB1	CAT	NR2F2	AL365394.1
																	C12orf49	BTG2									PDE9A	CLGN	S100A14	LPAL2	HS6ST3
																	REEP5	SF3B1									CLIC6	AVIL	FOLR1	WBP1	RTN1
																	AFG3L2	BRD3									MFSD4	GYLTL1B	GCLM	RTRAF	AL157911.1
																	HINT2	RIPK4									MESP1	IQCA1	NT5C	RPS24	PCNX4
																	C15orf61	VPS13A									FAM65B	MAPKAPK5	RPS20	LAPTM4B	AL691403.1
																	DYNLT1	AHNAK2									LTF	MTMR3	RPS11	SET	SPTLC2
																	EEF1E1	HNRNPH2									CA3-AS1	KLF10	IFRD1	JPT1	NRXN3
																	QSOX1	PIM3									PCP2	ATL1	MYH9	RPL29P2	AC087457.1
																	CHKA	KIAA0232									QDPR	ENTPD2	COX6A1P2	TMX2-CTNND1	C15orf59
																	APOA1BP	USP34									GLS	ANKRD6	OGDH	ATP5PD	UBE2Q2L
																	HSPA9	RRM2B									SOX10	RPA2	TIMP3	ATP5PO	AC010333.2
																	MDH2	SBNO1									KRT15	FOXG1	CD40	KRBA2	ADAMTS18
																	P4HTM	PKP3									C5orf46	PLEKHH3	C8orf4	SELENOK	VAT1L
																	CHCHD7	CCNB1IP1									ALDH1L1	RP11-166O4.6	RPL14	NORAD	CDYL2
																	EIF1B	KMT2C									PPP1R3C	PRKX	ARHGDIA	HNRNPA1P10	AC243571.2
																	TMED4	CTNNA1									SOSTDC1	IZUMO4	MAP7D1	AC010642.2	PYY
																	VPS29	CNOT7									GCHFR	CNTNAP2	F3	MYB	TMEM101
																	ANKRD54	JUND									LMO7-AS1	LGALS3BP	C6orf62	MOB4	SLC4A1
																	NDUFA8	ZNF750									DEPTOR	CCNDBP1	RPL21	OGA	AC068234.1
																	MRPL42	PLEKHF2									GLRB	C4orf48	TXNRD1	CIB2	B4GALNT2
																	ICA1	FHL2									SERAC1	TRIM69	TLR2	S100P	LAMA3
																	NUDT16L1	ELMO2									GLIS2-AS1	RBM38	EFEMP2	SMIM26	MAPRE2
																	CUTA	GID8									GOLGA8A	PDZD2	CXCL16	DNAJC25-GNG10	LOXHD1
																	BANF1	CCDC6									FMNL1	IFI27	SRCAP	PATZ1	CCBE1
																	COMMD3	MPST									SERHL2	ATAD3C	HPN	TPBG	PAK5
																	VTI1B	PDZD8									EPHA7	AGPAT2	GLTSCR2	RXYLT1	ASXL1
																	ETV1	UPF3A									NBEA	SLC35B4	UBE2D1	RPL37	TLDC2
																	CMTM7	EIF2AK1									SOX9-AS1	MROH1	TICAM1	GTF2H2	FBN3
																	NFU1	DARS									MSMB	AIMP2	MIR4435-1HG	COLCA2	SMIM34B
																	MRPL15	CANX									CREB3L4	SLC25A25	PNRC2	KDM4A-AS1	AP000282.1
																	ORMDL1	ARID3A									PDCD4	RP11-352M15.2	HSD17B12	RPS18P9	DOPEY2
																	TMEM230	FNIP1									ST3GAL4	PXYLP1	LINC00152	SLC2A1	PCBP3
																	CISD2	ATRX									SLC1A5	SOWAHC	PNRC1	TINCR	COL6A1
																	RBM7	PHIP									INSIG1	CCDC126	DPP7	HIST1H2AC	PLPP4
																	SLIRP	PCM1									AREG	PCNXL4	TMEM106C	RPL5	ADCY1
																	HCCS	HAUS3									TBX3	HELB	UBE2I	CXXC5	ANKRD44
																	CADM1	C5orf24									NANS	GPR85	LUZP1	CDK6	TCF7L1
																	DCXR	STAU1									CRISPLD1	METTL21A	TAGLN2	TTC3	SKAP1
																	ABHD12	CUX1									PDE5A	C17orf97	FUS	SNURF	TMEM65
																	APIP	XRCC5									COBL	PPM1H	CRYAB	UQCRBP1	UNC5D
																	SUCLA2	SMAD4									LOC100505938	ATP2C1	NFKBID	LOC101929567	MINDY1
																	GABARAPL2	TMEM30B									PRSS21	STK26	FNIP2	FUT6	FREM1
																	MRPS35	SUZ12									TFAP2B	WDR34	CFLAR	P2RX5-TAX1BP3	FGF7
																	MLF2	DDX6									SYNE4	PTGR2	WTAP	ZNF773	PPM1E
																	CNPY2	MRPS10									SCGB3A1	NT5DC1	TARSL2	MEX3D	MR1
																	COPS7A	POLR2B									CHDH	RPH3AL	HLA-E	COPS9	AC139491.7
																	DDRGK1	SCD									SLC39A8	ASCL1	CELF1	LOC100128288	PPP4R4
																	EPB41L5	SHMT2									ETHE1	TPMT	SUB1	HOTAIRM1	SH3RF2
																	ANAPC16	ARHGAP35									SLC35B2	SYMPK	BAG3	MANEAL	EXOC6
																	CHMP2A	FEM1B									KRT23	PAX9	LIF	BASP1	BCO2
																	PPP1R9A	RBM6									LOC101930071	BPGM	NEDD9	BMF	PLCL1
																	MRPL34	RPAIN									GPR160	SOCS1	DDT	RPL24	HMBOX1
																	RNF5	TST									PPAP2C	NRCAM	CGGBP1	ATP5PB	DPY19L2
																	LAMP2	PCMTD1									SNHG9	DDHD1	RPS5	INPP5B	SPOPL
																	CEBPZOS	KAT6A									CSRP1	SFN	CNIH4	TMPRSS4	EFCAB13
																	COASY	CCDC186									RASSF10	ARVCF	FBXL15	ZMAT3	MYO1D
																	PTS	SMIM14									RAP1GAP2	POMGNT1	IER5	HSD11B2	TMEM38A
																	PAF1	EIF4E									ITGBL1	N4BP2L1	AMOTL2	RBM4	EGLN1
																	DPY30	LYPLA1									ARRDC3	SCAPER	LAMTOR4	EIF3C	GALNT10
																	GPM6B	PAIP1									SLC22A4	CCDC8	UPP1	NONO	SHROOM2
																	TEX264	CHD7									CNGA1	DYNC2LI1	CLIC1	PUM1	SPTLC3
																	TMEM14B	TMEM106B									ATP13A4	ATP6V0D1	ARHGAP6	TUT4	GRB10
																	SRP9	HNRNPUL1									SPATA13	IRX3	FBXL3	CSDE1	AC026992.1
																	LIMCH1	FOPNL									DNAJC3-AS1	CHST15	YWHAB	COL3A1	PTPN21
																	NDUFS4	TFG									SYNM	THOC3	RILP	PTMS	PLAGL2
																	CBWD1	SGPL1									HIF1A	MTCH2	NENF	RPL12	CCNJL
																	PPA2	RAD23B									CCDC24	GSTM3	PSMA7	AC008124.1	CEP85
																	ATAD1	SUN1									RGS2	RAB20	AAED1	TP53I11	FAM234B
																	NDUFC2	UBAP2L									AFMID	CDC16	IFNGR2	RPS28	STK3
																	PPP1R16A	VPS35									SGK1	C5orf15	SLC19A2	NSA2	CPNE2
																	TMED10	RBBP4									RAB3A	GTPBP10	ARPC2	TP53INP1	MCU
																	ZNF672	SUCO									TRPV4	INHBB	CTC-444N24.11	CAMK2D	SLC26A5
																	JUN	MAPK13									SBSPON	ATF7IP2	USF2	MIR29B2CHG	SGPP2
																	DYNLRB1	STIP1									TRPS1	RGS17	C1orf86	AGR2	SPINK1
																	ATPAF2	NUP50									ETFB	ANKRD36	ACADVL	CHD4	KIAA1328
																	TUFM	SMARCC2									C3orf70	ZNF254	HYI	ENAH	PRKCA
																	ANAPC15	AKAP9									CD14	TPM1	CAPZA2	PTMA	CDC42SE2
																	UQCR11	PTPN13									KLHDC9	RASGEF1B	BAZ1A	HIST3H2A	DDX52
																	GSTZ1	SYF2									ENTPD6	C5orf56	CDC42EP1	AP2B1	AP004550.1
																	XBP1	UBAC1									CLDND2	AMZ2	INO80D	LRBA	PLCH1
																	C2orf68	HDAC1									ALDOC	RAB18	CNOT6L	RPL6	BMPR1B
																	PSMC5	N4BP2L2									FAHD2A	CMB9-22P13.1	TMEM74	NDRG1	LRMDA
																	NDUFS6	CCT2									CDH19	ACSF3	C9orf16	NUMA1	MCOLN3
																	FAM177A1	CDKN1C									TM4SF1-AS1	TRNAU1AP	AP2M1	MXI1	2001-03-01
																	TIMM17A	REST									CADM4	MICU2	AQP9	NXPH4	ASB9
																	ATG101	PBRM1									HPS5	H2AFY2	SFPQ	KLHL24	FMNL3
																	NFYC	PPP2R1A									MSANTD4	CIRBP	TUBA1C	RPL23	RAB31
																	SPAG7	CENPC									SMIM4	APOBEC3G	TSC22D2	PRR15	ST8SIA5
																	MRPS15	AIMP1									CD163L1	WDSUB1	2011-09-01	LCOR	PTGFR
																	USMG5	TNPO1									SYCE1L	NFATC1	CYP1B1	IGFBP2	PRKN
																	CUEDC2	ATG4B									DBI	BEST1	UQCR11.1	TAX1BP3	LINC00623
																	GADD45B	KMT2E									DUSP6	DNAAF2	SERINC1	GTF2I	SPSB4
																	PFDN6	CCPG1									DTNA	RP11-1275H24.1	NFKBIE	RPL36	PPP3CA
																	ACYP1	BRD4									SYT7	CCDC88C	TOR1AIP2	SERPINF1	AC104984.4
																	BEX4	BROX									HIST1H2BN	PGD	GLUL	ROBO1	PDE1A
																	ERBB2	ACOX1									CCDC28A	BICD1	SNN	RPL15	TTC39B
																	NDUFB7	ILF2									FGF13	BRI3BP	RGS16	VGLL4	DLC1
																	CCDC57	COPB2									ZSCAN16-AS1	PLXNB1	A4GALT	NET1	MAP4K3
																	NDUFB1	TOM1									XAB2	IRF3	CCL20	HIST1H1D	COL4A4
																	SELK										RDH11	SPPL2B	PCYOX1	RPL18	PLEKHA8
																	NDFIP1										CHPT1	AACS	B4GALT1	SELENOH	WASHC3
																	MTERF2										ASCL2	MIPEP	CXCL3	ESRP1	ABCA10
																	ZNF428										TOB1	FN3K	PLEKHA4	TMEM132A	GNG12-AS1
																	MRPL33										CXCL2	COPRS	MT3	PTK7	IPCEF1
																	ATP5J										IL17RC	FAM215B	MYLIP	ELOC	GRIP1
																	EPHX2										PACSIN2	ZNF75A	ALDH1A1	SELENOP	CYTIP
																	DNAJB6										CBR3-AS1	PSME1	RGCC	RPL39	DDR2
																	NDUFS3										SPTSSA	NDFIP2	RBPMS	RPS8	PBX3
																	SDHC										KBTBD3	PROSER3	HES4	WAC	TBL1X
																	RABGGTA										METRN	ISG20	NPDC1	NACA	MIR3681HG
																	HDDC2										HOXC10	CYB561D2	CCL2	FOXK2	PRDM4
																	COX17										PDHA1	BBIP1	CXCL1	MMP24OS	INSIG2
																	FAM46A										ANO1	PRPSAP2	NNMT	FZD3	HOXB3
																	TMEM134										RASSF4	LONP1	FSTL3	HYPK	COG5
																	PSENEN										MARC3	PLEK2	VIM	GNG10	LINC00885
																	ACADM										UCP2	RABIF	LURAP1L	GNAL	LONRF2
																	NR4A1										TBC1D8	SLC12A7	MMP7	NDUFA4L2	NR3C2
																	PRPSAP1										CD164L2	RNF150	PDGFA	MIB1	PKIA
																	CMPK1										BDH1	RPP25L		PHB2	SELENOI
																	CHCHD6										ARHGAP5-AS1	IRF9		TM9SF3	DSCAML1
																	ZFPL1										GALE	PARP16		CHD6	RAD54L2
																	IFT27										RNF128	TNK2		TAOK1	LINC00854
																	C19orf70										NOXA1	SMARCB1		ZMYND8	SCAMP1
																	POP5										HMGCS2	TSGA10		SELENOF	KCNC4
																	FAM200B										LENG9	C6orf226		KANSL1	CAMSAP2
																	GRHPR										GUCY1A3	ARMT1		MT-ATP8	SIM1
																	TIMM22										SMCO4	STAU2		RPS12	DIP2C
																	NDRG2										LINC00472	RABL2B		PKP4	INTS9
																	OCIAD1										LINC01184	CEP70		SOX2	BCAP29
																	SNX4										FBP1	PP7080		MEIS1	MYO19
																	GTF3C6										DNAJC1	RNF34		NME2	TMEM163
																	PAPSS1										RNF145	RHPN1		MAGED1	SPRED2
																	ANKRD36C										HPGD	ZNF706		MCTP2	CAPN13
																	C7orf50										LDHD	QPCT		BPTF	MAN1C1
																	PNKD										SDR39U1	TMEM53		RPLP0	ACADL
																	SVIP										ABHD5	SCP2		FBLIM1	ERC2
																	MRPL28										CRHR1-IT1	FAM192A		SELENOS	TBXAS1
																	MRPL21										PIGH	MTHFS		MAOA	AC123912.4
																	REXO2										RHOBTB3	TRIM26		LOC440300	LINC02343
																	NDUFA3										SLC31A2	RNF19A		FARP1	SLC9A2
																	ELOF1										NOSTRIN	CREBL2		AHCYL1	FAM169A
																	ATP5I										MTFR1L	HSPB11		ZNF713	AC019197.1
																	AGL										KCNK15	FBXO21		CBX3	JADE3
																	WBP2										ALDH9A1	SLCO3A1		GOLGB1	ANGPT1
																	SMIM10L1										MRPL48	COPS4		PAFAH1B3	NLRC5
																	GLO1										TMEM63A	ZNF587		NAV1	AC116345.3
																	TECR										SAA1	CMTM6		CBX5	KIF13A
																	RPPH1										TMEM161B-AS1	CH17-189H20.1		KHDC4	TMEM51-AS1
																	SNHG25										ECHS1	PPP6C		PARD3	MDFIC
																	TOPORS-AS1										ARFIP2	ALAS1		PANK3	ELP3
																	CCDC115										PVRL4	LSM6		RNF183	RNF169
																											LOC100996255	KMT5C		SLC9A7	FAM83F
																											LOC101927811	GALNS		FOXJ3	GAS2
																											LOC113230	DYNLL2		POLR2J3.1	KIF3B
																											PDGFC	FST		IKZF2	PRKCE
																											ASRGL1	AHI1		AC245297.3	PRKG1
																											C11orf71	APOL6		MCRIP2	ALS2CL
																											GPR37	TCP11L2		DDI2	MAP2
																											DPM3	AC159540.1		AC005261.1	FAM117B
																											GAREM	SNX7		MINCR	ZMIZ1
																											NUDT8	APOL2		BEX3	AC007388.1
																											FLYWCH2	NUDT14		HIST1H1C	SLC16A5
																											RABEP1	PIH1D1		POLR2M	LAMA4
																											IMMP1L	TGIF1		ILF3-DT	CARS
																											TBC1D9	DAZAP2		ZNF704	CTDSPL
																											MTX1	KAT5		TANC2	RIPOR3
																											CCDC71L	CCDC53		SDC1	UMAD1
																											NDUFAF3	PDHB		RPS7	LRP11
																											NME5	PRKRA		UBXN7	TBC1D12
																											RTN2	USP11		MTA3	ZNRF3
																											TMEM47	SLMAP		APBB2	ADAM22
																											MLPH	RRAS2		VANGL2	CEP152
																											MRPL54	SBNO2		DNASE1	RUFY3
																											CCSER1	PPP1CC		SLC25A23	DOCK5
																											SETD9	PEX11G		JMY	SLC38A11
																											GRHL1	CPNE1		CBX1	FAAH2
																											PET100	GMPS		RYK	PLCL2
																											AGFG2	DNASE2		CLTC	TRMT9B
																											SURF1	CAPN1		RTF2	CEP78
																											S100B	SLC16A3		FRYL	THEM4
																											NOL3	ZNF669		WEE1	SGMS1
																											TMX4	IWS1		NKTR	CPAMD8
																											KANSL1-AS1	LRRC61		YES1	EIPR1
																											MRPL40	MLLT11		ATP5MC1	SGK3
																											HMGN3	SARS		BCLAF1	PHACTR2
																											RAB29	PSMB8-AS1		ITGB4	STX18
																											SDHAF3	MCUR1		NBDY	DOCK4
																											LRRC8D	SENP2		SMAD5	SNED1
																											RAC3	CBWD2		ZNF207	ELK4
																											DNAJC17	TMEM68		ZNF493	ANKS1A
																											SLC25A45	MEAF6		SRD5A1	PQLC3
																											RNF14	TMEM199		SETD5	LINC02086
																											PPP1CB	TMF1		METTL26	FYCO1
																											SLC25A33	CEP104		PITX1	EXTL2
																											NME4	DMPK		COPA	ITPK1
																											C6orf203	SPSB3		SELENOM	EML2
																											ZNF296	LINC00467		ARID1A	WIPF1
																											SIPA1	PSMB3		PLEKHA5	MACROD2
																											ATP6V0C	TAP1		TUFT1	SNX24
																											TMEM141	TXN		TRMT5	SH3TC1
																											ACAD8	SNHG12		HMGA1	EVI5L
																											MOCS2	SLC36A4		LRAT	PRKAB2
																											FAM84B	ZNF688		RPL34	BTG3
																											NDUFB8	UBXN1		ACVR1	TMLHE
																											LINC01278	GCC2		RABGAP1	HDAC5
																											SNX25	CCT4		GNB1	HNF1B
																											PGRMC1	METTL14		CAPRIN1	INTS7
																											MRPL52	ID2		TRIM28	CLEC16A
																											LOC100132215	NSUN5		PTGFRN	TXNIP
																											GK5	CAAP1		ABLIM1	FA2H
																											NDUFAF4	ETV7		MIR222HG	SETMAR
																											LRIG1	MX1		ZFPM1	AC138305.1
																											TPT1-AS1	GKAP1		SPECC1	SPTBN2
																											ARL1	ATP5SL		CNFN	SCN2A
																											NUS1	ZNF205		TUSC3	PDIA6
																											SFT2D1	GTF3C2		UBE2V1	PXN
																											GCA	IRF7		FRAT2	SLC44A1
																											OGFRL1	CYTH2		MACO1	B4GALNT3
																											UQCRQ	TMEM127		HDGFL3	ARL6
																											SERPINA3	DDX59		CLINT1	LAMC1
																											H2AFJ	HSP90AA1		MCRIP1	KCTD20
																											ABHD14B	PITRM1		MICAL3	NCOA2
																											HDHD2	TRAF3IP2		PTPA	SLC22A15
																											GNPTAB	SRSF1		RUNX2	FAM13B
																											TM4SF18	DNAL1		MBD5	SETDB2
																											FUOM	ORAOV1		WDR6	REEP3
																											FBXO44	FKBP3		YBX3	ZNF208
																											SMIM8	ACSS1		UBE2M	TRAF3
																											FKBP2	CORO7		DPYSL3	USP7
																											JHDM1D-AS1	CCNC		AFDN	AC009126.1
																											TMEM8B	ARMCX3		RAMMET	PPIP5K1
																											NFS1	YWHAH		MESD	CDYL
																											DGKZ	KLHL2		OBSL1	ALPK3
																											GANC	LLNLR-245B6.1		WDFY3	FBXL17
																											AASDHPPT	DAP3		SSBP3	MCC
																											GOLGA8B	IFNGR1		AGAP1	INTS12
																											ENOSF1	USP16		COPS2	DLG5
																											NDUFA2	ZNF274		NBPF12	SVOPL
																											CAMSAP3	COQ4		PATJ	RIOX2
																											AK6	LRRC40		RDH14	ZNF678
																											IDI1	LRRC1		HDAC2	DUSP15
																											TMEM2	TBCA		EZH2	PCMTD2
																											SLC37A3	RABEP2		RTL8A	AC006504.5
																											GSAP	ACTR1A		NUCKS1	LIN7A
																											SAP30	ABCF3		JPX	FER
																											HID1	PRPF6		ATP12A	CMSS1
																											RERG	STRAP		RPL22	MAP2K1
																											TCEB2	EIF1AY		MKNK2	STT3B
																											SEMA3G	PNMA1		RPS4Y1	AL033504.1
																											ARSD	POR		SCRIB	FAM83B
																											C5orf28	APOBEC3C		GMCL1	BACH2
																											GMDS	DHX36		ATF7IP	AC078850.2
																											GPN3	PPP4R3B		NUDT3	SAMD12
																											NR4A2	DDX19B		WASF2	PARD6G-AS1
																											FAHD2B	ICT1		RBM12B	ZSWIM5
																											DRAM2	WDR61		CASK	PSMD14
																											UNC50	ATP6V0A1		PCSK1N	GCGR
																											COX14	PARP9		ARID2	OSBPL3
																											MRPS36	TRMT11		FAT1	ARNT2
																											CRELD1	F11R		NECTIN4	ADAMTSL3
																											SNRNP27	BABAM1		UFD1	PISD
																											SFMBT2	TPRG1L		RAP2A	EIF3H
																											CHI3L1	LRRC23		CPD	BCL9
																											SNRNP25	EIF4H		POLR2A	AC117386.2
																											CCDC107	BAG6		FXR1	GPHN
																											PEBP1	C1QBP		ERV3-1	RNGTT
																											GRAMD1A	PBXIP1		SELENOT	PHKA1
																											CPTP	AKIP1		MTRNR2L1	TMCC1
																											AMN1	CHCHD3		NMU	GRAMD2B
																											TLR5	WBP4		MSL1	SPAG9
																											RNF130	TCTEX1D2		DYNC1H1	EPC2
																											GTF2A2	SAFB2		LONP2	NUP160
																											PALMD	TCTN1		CLCN3	THSD7A
																											LOC100130093	PARK7		TET2	BTAF1
																											LOC101927765	TCTA		PCBP2	DEAF1
																											TDP2	MAD1L1		SRRM1	ZBTB4
																											PFKM	PSMA6		PCBP1	G0S2
																											FXN	C11orf58		PHF3	REV1
																											FOS	GPS2		TNRC18	PARP8
																											NGRN	REV3L		SATB1	GARNL3
																											CBR3	FBXO25		UBN2	MKL2
																											PLOD1	THOC6		RPL13AP6	PCSK7
																											CTSF	PIN1		IGF1R	BCL2L13
																											SERP1	THRAP3		TCEA1	DCAF6
																											SLC9A1	VRK1		SMG1	CPPED1
																											RAB27B	DYNC1LI1		AFF4	IQSEC1
																											MACROD1	KBTBD7		SERPINB4	CRY2
																											ZNF76	ASNS		TIA1	AL359710.1
																											STOX2	MRPS9		P4HA1	ACACA
																											ARHGEF9	GTF2IRD2		MIR210HG	MED27
																											DHRS11	DDX24		RAI1	AC138627.1
																											SDHB	LINC01003		LMAN1	CERS4
																											HOXA5	NTHL1		MIGA1	GRAMD1C
																											NDUFA12	CCT8		SHPRH	CA5B
																											MRPL55	TSEN15		PRELID3B	EXT1
																											PDLIM3	GTF2E2		CKAP2	AMMECR1
																											SNHG10	XRCC1		NOTCH2	RNF38
																											MTMR12	UBALD1		KANK2	MIR99AHG
																											ARHGAP26	RPN2		MYL6B	FBXW4
																											HSD17B8	MAPK1IP1L		UPK1B	TIAM1
																											DANCR	MMADHC		PXDN	LINC01135
																											CHID1	CYBA		PDP1	PARVA
																											DNAJC19	RP11-553L6.5		FAM83A	U2SURP
																											SYNGR1	DAPK3		IREB2	ECPAS
																											B4GALT3	DPCD		TUT7	LYST
																											GSTA3	LRRC47		FUT11	RHBDD1
																											TMCO1	MRPL50		TCEAL9	SCMH1
																											TTC32	RAD50		LUC7L2	CR381653.1
																											CRYL1	NIN		OLA1	MAP3K7CL
																											SNX8	RNF6		FAM214A	TANGO2
																											COA3	HSPA5		WDR59	MED14
																											DENND1B	ERLEC1		LIMD1	TAF3
																											PPA1	TOR3A		LRPPRC	ASTN2
																											ILF3-AS1	ERGIC3		BTBD2	MAP2K6
																											STRA13	HIVEP1		GPRC5C	NF2
																											GSTO2	DTX3		SCNM1	ATP8A1
																											FAM46C	JOSD2		NR1D2	CUL5
																											HPRT1	CHCHD1		CS	ARSG
																											AK1	USP12		IPO7	TLK2
																											ERH	KIF3A		HDGF	YPEL2
																											MTCH1	USP1		ZNF609	SAMD5
																											PTPMT1	KCNE4		SLC5A3	PLA2G4F
																											AIF1L	ARID4B		FAM120A	CDK8
																											SMG9	TBC1D2B		ATXN7L3B	USP54
																											ZNF462	DLAT		LRP5	ARHGEF7
																											LRPAP1	ELP2		ASAP2	SUPT3H
																											ABHD17C	CCDC90B		ZNF451	INPP5A
																											POMC	NFATC3		UBE2R2	ATP2C2
																											UQCC3	NBEAL1		ANKRD17	CBFB
																											NUDT6	ARPC3		ANKIB1	ZFYVE16
																											DHRS1	NAE1		WDR26	RPTOR
																											ZNF37BP	ARMC9		ANKRD50	AL359915.2
																											LRP6	PDCD6IP		CAND1	ASCC3
																											RNPC3	TXNDC9		RPL29	DYRK1A
																											MUC15	ZNF844		KCMF1	HSPH1
																											CDS1	PSAP		ACKR3	DPYD
																											CDKL3	ZNF24		ADD3	CCNT2
																											ZNF667-AS1	C16orf13		TTC9	ANKRD28
																											PAXIP1-AS1	TMED2		ZNF738	RANBP9
																											SORT1	LYSMD2		PRRC1	RAP1A
																											FZD7	STAT1		INPPL1	STXBP3
																											NGFRAP1	MARK1		NCKAP1	HLCS
																											THAP4	HERC6		RNF168	SCAF8
																											SLC39A11	HNRNPK		DAG1	TRA2A
																											POLR3K	RAB2A		DVL3	DIAPH1
																											SLC22A18	PSMD6		KIAA1191	QKI
																											PNPLA2	FXYD6		MCCC2	SCFD2
																											MRPL24	YPEL5		GPC1	USP6NL
																											C15orf40	HNRNPA2B1		MED13L	IRAK4
																											TMEM251	COPB1		RNASEK	RSRC1
																											TRAPPC12	SSR1		SMIM27	SESN1
																											COQ3	NR1H2		ZNRF1	RIC1
																											FSCN1	ERP29		AGO1	FBXL2
																											GCAT	MED17		PHF6	SPESP1
																											ZFP36	TAPBPL		TNKS	ZNF236
																											HDHD3	TRIM56		RSF1	FAM160A1
																											PPP1R36	GGA1		HNRNPU	KLRD1
																											MFAP3L	UNC45A		IST1	SULT1C2
																											SSNA1	IFT46		KYAT3	PAPOLA
																											LOC400927	RNF213		MXRA7	XPR1
																											TMED3	MRPS31		CARM1	PLPP3
																											COPG1	FAM120AOS		DMAC1	SCLT1
																											PKIG	UPF2		LMTK2	SEC24B
																											DNPH1	METTL17		ST5	ARMH3
																											TMEM256	FAM234A		ZNF791	FOCAD
																											CRADD	CCDC34		AGRN	FAF1
																											TARBP1	PRPF19		URI1	ZFP64
																											HIP1R	OAZ1		BTF3	PPP6R3
																											USP13	SGCB		BOD1L1	WWOX
																											OFD1	SYNGR2		SNAPC3	SETBP1
																											LINC00888	TMEM33		H1FX	SNX13
																											PCGF5	SLU7		CENPX	FARS2
																											TCF7	DSG3		NBL1	TENT5A
																											AAMP	USP42		GOSR1	GPC3
																											PTPN18	CERS2		TWSG1	GRM8
																											ZBED5-AS1	MRPL44		UBR5	SLX4IP
																											POLR2J	UQCRHL		KREMEN1	ZNF618
																											PAK4	GNPAT		LPCAT4	TCF7L2
																											GSTK1	BAIAP2		RTL8C	RAPGEF1
																											PICK1	COQ7		NUFIP2	BACH1
																											ENPP4	DPH5		ELOA	STPG2
																											LINC01604	FAM98B		CCDC112	AC016705.2
																											SPRYD7	SLC3A2		LEPR	TNFAIP8
																											THEM6	BLVRA		MAPK6	HERC1
																											PCCB	CEBPG		SYNJ2	MBNL1
																											PRKAR2B	ZSCAN18		BNIP3L	TRPC1
																											NTMT1	ADK		HSP90AB1	RORA
																											MRPL20	UBE2F		ERBIN
																											TMEM243	GABARAP		PPME1
																											METTL12	SNAPIN		RETREG2
																											PODXL2	SRSF6		MTREX
																											FOSB	C20orf24		KDELR1
																											MRFAP1L1	SMARCAL1		FAM53C
																											PON3	MALT1		GABPB1-AS1
																											DERL2	PI4KB		PAXX
																											SLC27A5	WASH1		RPRD2
																											PRR13	CERK		SH3PXD2A
																											MRPL53	MCL1		HMGCR
																											PET117	RAB11B		SPRR2A
																											ALDH18A1	ILKAP		TRAK1
																											NT5C2	C8orf82		ITPRIPL2
																											RN7SK	CDC73		TTYH3
																											SLC44A3	WDR18		GOLGA2
																											IL17RE	ALDH7A1		EBLN3P
																											NUDT22	GLYR1		ABI2
																											CRIPT	FBXO18		MTRNR2L2
																											PIGZ	ANKRD26		ERGIC1
																											TMEM205	TPPP3		RCC2
																											PSMD5-AS1	NOSIP		LNPK
																											TOM1L1	PRKAB1		RAD21
																											TCEA3	SLC7A1		PPP2R5E
																											FAM221A	KDSR		TMEM238
																											RHOU	C1D		ARPP19
																											AAMDC	UBB		ADNP
																											SGCE	CETN3		TMEM159
																											PLCB1	RP11-1114A5.4		STON2
																											CDC42SE1	RCN2		PURB
																											PRADC1	CSPP1		TMEM258
																											POLR2I	TBC1D17		GATAD1
																											CENPV	PPHLN1		QSER1
																											TMEM25	IFT43		ARTN
																											SDF2L1	EIF4A3		MFSD14C
																											HOXC9	BEND5		TP53
																											HKR1	PSMD2		LUC7L3
																											TP53I13	RBM23		EIF5AL1
																											HSBP1L1	TSSC4		PPTC7
																											C17orf89	RFC2		2009-03-01
																											CHI3L2	NUDCD2		FGFR3
																											GAMT	HVCN1		OST4
																											PHF7	PSMC4		KDM1A
																											NIPAL3	SCAF11		STMN1
																											SRA1	THUMPD3		PRKCI
																											C20orf96	WHSC1L1		IGBP1
																											CC2D1A	SCYL1		GPATCH2L
																											VPS9D1	UBC		PAK1
																											RPA3	UBQLN2		STK38L
																											EIF2B5	CHMP1B		PRR14L
																											ANAPC13	PSMB10		SMARCD1
																											DDAH1	ARF3		CBR4
																											CECR5	RP11-356I2.4		TNKS1BP1
																											TMEM245	KLF4		LFNG
																											FDX1L	MAEA		MYSM1
																											HSD11B1L	R3HDM4		TOP2B
																											TRAPPC6A	EFR3A		MIA2
																											B3GNT5	WBSCR22		ZNF148
																											ACSS2	OS9		CASC3
																											ZNF302	CTD-3252C9.4		KIAA0319L
																											MRPS25	NFIA		CCT6A
																											MGST3	SNRNP35		ZNF395
																											PTRHD1	HNRNPM		STAG2
																											IMP4	CLCN7		STK38
																											SEC23B	LARP7		ZBTB10
																											HSPE1	CDC37L1		CNOT2
																											LINC00493	SDHAF2		RBM5
																											ACAT2	EXOSC3		BORCS7
																											SELT	PSMA4		RLIM
																											ARHGEF10L	RP11-83A24.2		ZRANB1
																											OTUD6B-AS1	KRR1		MAP4K4
																											SMDT1	ZFAND5		AGO2
																											MRPL12	HLTF		HS3ST1
																											FLJ37453	ANXA7		LARP1
																											CEP85L	CDC5L		CHD3
																											SFXN4	TMED8		DCP2
																											NDUFB11	ATF5		PLPP5
																											STRADB	MZF1		AKT2
																											ISCA1	IDH3B		STAP2
																											MFSD3	MDM4		CCAR1
																											CETN2	SIRT5		SEMA4B
																											CYB5R2	CCT5		FAM20B
																											KCTD9	SFR1		APEX1
																											SUCLG2	TMEM57		FAM83H
																											LAGE3	PDCL3		C1orf21
																											SCRN2	BCL3		YLPM1
																											ZNF608	PSMA3		ASH1L
																											DIMT1	SCCPDH		KAT6B
																											IER2	LLPH		CHD8
																											TRAPPC5	PPP1R2		GSK3A
																											TOMM6	WDR55		DYNC1I2
																											MMAB	VRK3		SRRM2
																											TXN2	DHX57		PUM2
																											FAM173A	CHMP5		SERBP1
																											ADIPOR1	MED21		TFDP2
																											RPN1	PSMB7		CREBRF
																											ZFYVE19	CHST12		CLOCK
																											NMRAL1	PCNP		UBA1
																											CCDC117	GGPS1		SPINT1-AS1
																											MECR	CMIP		KIAA1147
																											NMT1	RNF40		XPO1
																											SGSM3	HNRNPH1		TIMM13
																											ITM2A	MPHOSPH8		CDK16
																											CDC42EP5	SMURF2		SRSF11
																											C14orf1	CLTB		NCK2
																											NOTCH2NL	TUBA1A		CENPW
																											SLC11A2	CCT7		ANKRD11
																											SPCS1	DRAP1		LGALS8
																											HEXB	SF3B6		HDLBP
																											UBL5	PSMA2		CKAP4
																											NCBP2-AS2	PAK1IP1		MUC4
																											CKMT1B	PFDN2		SLK
																											MRPS7	TM9SF2		BIRC6
																											TMEM128	SENP6		PIAS2
																											BMPR1A	DDX1		N4BP2
																											DCTN6	IFI6		UFM1
																											OSER1	GOLGA5		YPEL3
																											SPCS2	PSMB6		ZNF703
																											SEPHS2	C1orf43		KRT10
																											PACSIN3	TUBB2A		OSBPL9
																											LOC105373383	ITGA3		CDK19
																											LOC100506844	ZMYM5		HNRNPR
																											NFIB	PPP1R10		RIOK3
																											LINC00342	PSMD4		SSBP2
																											MRPL38	SON		RAB5B
																											MRPL13	FAM118A		STAT6
																											HMG20B	SPNS1		SF1
																											PMF1	PSMB9		EHMT1
																											MLX	MXD4		ZNF326
																											PPM1B	PSMB1		PAXBP1
																											MLLT4	UFC1		HS3ST6
																											PHGDH	FAM76A		RSRC2
																											VIMP	GABPB1		FASN
																											GTF2H5	TRABD		BRAF
																											TSC22D1	ATPIF1		AKT1
																											HDDC3	SNAPC5		IRF2BP2
																											CITED2	POLR2J3		PLS1
																											FRG1BP	MMGT1		MFHAS1
																											MAPKAPK5-AS1	METTL23		NUP58
																											LAMTOR2	ASNA1		MARF1
																											GRPEL1	RAB30-AS1		RC3H2
																											EXOSC4	EMC4		DIP2B
																											SHISA4	MZT1		PHF10
																											PTGR1	RAB1A		SERTAD2
																											HOXA7	DTX3L		PRPF8
																											BCAR1	RNF111		CSNK1G3
																											MPLKIP	NEMF		HPS4
																											COMMD1	RPL7L1		RPS26P11
																											ARL16	RBMS3		MPP5
																											EBP	RBMX		SPICE1
																											NDUFA10	NUDC		PLXNB2
																											NRG2	UBE2A		UBR4
																											ZCCHC17	ACTR6		LSM14B
																											APTR	HSF1		MAP2K2
																											BCKDHB	EMC3		HELZ
																											DECR1	EPC1		HNRNPL
																											PDXDC2P	PHF1		HERC4
																											PGP	TAF7		FUT2
																											ECH1	USP8		TRIP11
																											ZBTB8OS	NTAN1		EIF3B
																											STAT3	CTSA		CNOT1
																											HIBCH	TMEM50A		UPF1
																											PUF60	KARS		ENO2
																											MRPS28	PRKCSH		ATP13A3
																											SLC25A1	PPCS		SLC35E1
																											ANAPC2	TM7SF3		ARHGEF12
																											DHX30	SNAP47		GAN
																											SNU13	HMGCL		SOS2
																											CKS1B	PPP4R2		NELFA
																											CREBZF	ACTR10		RAB3GAP2
																											UBXN2A	MAX		MARK2
																											TUBA4A	ERICH1		TRIP12
																											DNAJC25	EPB41L3		RBM33
																											LINC00116	BAX		DCAF16
																											ACADS	XPA		BARD1
																											SLC18B1	PQBP1		LCORL
																											PEX2	SNF8		RC3H1
																											PDXK	GLRX3		KDM5C
																											TMEM261	CTA-29F11.1		UBE2Q1
																											ATP5G2	CHCHD5		C4orf3
																											FBXW2	TCERG1		PKN2
																											CCHCR1	CCDC59		PTOV1
																											SLC35A1	SMC3		SETD2
																											MUT	TOMM22		DUS1L
																											COQ10B	C11orf54		FBXW7
																											MRPL27	EIF5		PURA
																											WRB	TDRD3		GRK2
																											ZNF444	ECSIT		AP1G1
																											GRSF1	TTC17		PGPEP1
																											NAPA	METTL9		BZW1
																											MKKS	CTSS		STARD4
																											EPHA2	ATG13		GPBP1L1
																											SMIM19	VPS51		PSMB5
																											OPA3	TADA3		HNRNPD
																											PPP1R35	KNOP1		EIF3A
																											FGF2	MFSD10		CNN2
																											NIT1	EPN2		STRN4
																											LYRM1	COMMD7		CDK13
																											NDUFA11	KHDRBS1		SNRNP200
																											FAM96A	EXOSC5		RAB14
																											SIRT3	TMEM126B		FAM213A
																											PRRG2	PAN3		CERS6
																											TCEB1	THOC1		R3HDM2
																											BAD	PRCC		2002-09-01
																											RDH13	ISG15		ANKRD49
																											TMEM161B	TCEA2		EPS8L1
																											BCAR3	SCO2		DHRS9
																											ATP6V0E1	LAMP1		ANP32B
																											MALSU1	METAP2		SP1
																											ZNF585A	C12orf29		RBM15B
																											FUCA1	KRT17		ACIN1
																											CEBPB	PLCE1		SIPA1L3
																											SLC39A7	ANXA1		CYP2F1
																											TEX2	NUDT21		ZBTB41
																											TMEM14C	SMIM15		SKAP2
																											PEX19	MAPRE1		SMNDC1
																											FAM229B	GBP1		CCNY
																											CKMT1A	ARF6		MAP3K2
																											MEF2BNB	PRPF3		SEC31A
																											CMC2	ABCA1		SPEN
																											ALDH6A1	DDIT4		SFT2D2
																											UROD			ARFGEF1
																											MFF			EIF3E
																											ALKBH5			KDM5A
																											FLJ20021			DCAF5
																											TIMM10			WRNIP1
																											GFER			EI24
																											FH			NSF
																											UBE2E3			RBBP5
																											CAPN3			XPOT
																											DCTPP1			AFTPH
																											MCFD2			MORC3
																											TUSC2			TMEM263
																											ZNF593			UBE3A
																											C9orf89			SRPRA
																											PPP2R1B			IMPDH2
																											MRPL2			MYOF
																											ETFA			SENP7
																											TMEM147			RSL24D1
																											KANK1			CLDND1
																											DNAJC30			TMCO3
																											CLEC11A			FAM199X
																											LINC01004			DDX42
																											IFT172			ELAVL1
																											TMA16			MBD2
																											ANAPC11			SH3GL1
																											CSAD			KRAS
																											TMED1			RREB1
																											ANKMY2			USP33
																											PIK3CB			RANBP2
																											C11orf31			FAM129B
																											POLR2F			TSHZ2
																											SLC31A1			PRRC2C
																											TMEM192			RCOR1
																											ZDHHC4			FAM45A
																											ATP5F1			CCNT1
																											INO80C			CMAS
																											POLR2K			TNKS2
																											PDZK1IP1			PTEN
																											YAE1D1			SIAH2
																											ZMAT5			YME1L1
																											C12orf73			LRRC42
																											EMC9			CYTOR
																											MRPL57			G3BP1
																											MRPS34			HMGXB4
																											GADD45GIP1			KHSRP
																											NSUN5P2			CAMLG
																											AK9			C16orf72
																											AKAP1			ZNF518A
																											JAGN1			EPRS
																											C19orf60			CLDN12
																											DUSP14			NECAP1
																											TMBIM6			ARHGAP21
																											COPZ1			LAMA5
																											MRPS33			CTDSPL2
																											SERTAD3			MBTPS1
																											PSMD5			MTF2
																											JUNB			HSPD1
																											EMC7			LUC7L
																											SPATS2L			CNOT8
																											BTBD3			ZDHHC5
																											MAFB			MAZ
																											SNRPE			EDN2
																											FANCL			PDS5A
																											PQLC1			CNOT6
																											PPP1R37			HMGCS1
																											NFIX			SH3GLB1
																											VPS28			FTH1P3
																											C7orf73			HUWE1
																											SIKE1			LIN7C
																											SHMT1			CASP3
																											BCKDHA			SREK1
																											DOCK7			ZFR
																											MRS2			RYBP
																											CYHR1			COL4A3BP
																											DNAJA2			NCL
																											CCDC91			HNRNPAB
																											ARF1			MRPS6
																											COA6			DHX15
																											SLC25A12			G3BP2
																											RNF114			PHF20L1
																											LSM4			RALBP1
																											RMDN3			MAN1A2
																											RAB21			RNF187
																											LINC00998			YOD1
																											TVP23B			TIAL1
																											MYEOV2			EIF4G3
																											HEATR5A			XIAP
																											SECISBP2L			KATNBL1
																											NSUN5P1			CTDNEP1
																											TMEM219			KDM2A
																											C14orf142			FMR1
																											ACOT13			ATP11B
																											MRPL51			EIF4EBP2
																											SURF2			TCEAL4
																											LETMD1			YAP1
																											SYAP1			ZCCHC8
																											ARHGEF5			BIRC2
																											ISOC2			MARK3
																											PNPLA4			ZSWIM8
																											JMJD6			RNF4
																											TIMM50			SYNCRIP
																											FKBP8			TRPC4AP
																											NMNAT3			THOC2
																											BDH2			TLK1
																											AKIRIN2			APPL1
																											URGCP			SEC61G
																											MRPL43			SMC5
																											FAM174A			RAB11FIP4
																											ITFG1			SLC29A1
																											SOCS6			SPIN1
																											C1orf56			RBM39
																											MRPL35			TXNL4A
																											AMD1			ADAM10
																											PON2			RPL21P28
																											CDKN2AIPNL			RBM26
																											C11orf1			CCT3
																											COA5			ARCN1
																											TRAP1			CORO2A
																											ASB8			YTHDF1
																											SPAG16			ETNK1
																											GPX4			RPS14P3
																											EMC2			UBR2
																											PUSL1			GANAB
																											NUCB2			GABRE
																											SMIM7			PIAS1
																											IDH3G			RPL22L1
																											TPCN1			YARS
																											MIOS			SH3GLB2
																											SOX15			RPL13AP5
																											CCDC84			ACBD3
																											C2orf47			IGF2R
																											MRFAP1			TARS
																											MTX3			CUL3
																											DGCR6L			USP14
																											TMEM11			CTR9
																											ING2			UBE2K
																											DHRS4			PRPF40A
																											POLR2C			PGM3
																											PCYT2			LTN1
																											ENOPH1			TMEM189
																											TSR2			PPP4R1
																											SAP18			FYTTD1
																											MTX2			CHD9
																											GSTA4			KPNA4
																											FUNDC1			TMEM41B
																											FAM110A			FOXQ1
																											POP7			MDM2
																											CRNDE			FBXO9
																											MTERF4			YWHAG
																											TRAPPC3			TPR
																											HSD17B4			ZFAND3
																											RBM41			WSB2
																											MCOLN1			TTC37
																											GOLGA7			EIF4G1
																											STX12			RHOQ
																											PITPNA-AS1			TDG
																											ORMDL3			NACA2
																											COX6C			ITCH
																											GCDH			HK2
																											DERA			LPIN2
																											MYO5C			EIF2A
																											KIN			CREB3L2
																											ZFAND1			SYTL2
																											NSMCE4A			TAF1D
																											EBAG9			H3F3AP4
																											ATG4D			PHLDA2
																											SSSCA1			SLC6A6
																											DLX5
																											TNS4
																											LAMTOR3
																											DNAL4
																											TMEM223
																											GAS2L1
																											EFHC1
																											MRPS22
																											REPS1
																											WWP2
																											EMG1
																											PPP2R3A
																											DEGS2
																											TFAP2C
																											GTF2H4
																											FABP7
																											MED11
																											ELL2
																											MAPKAP1
																											ERLIN2
																											C2orf69
																											TACO1
																											UBL7
																											PTER
																											ARV1
																											GGT6
																											ZNF576
																											ARAF
																											STRN3
																											EFNA4
																											SUMF1
																											CD3EAP
																											FLAD1
																											RPUSD3
																											PSME3
																											TOMM40
																											TMEM265
																											TMEM220
