# Supplementary material for: Transcriptomic profile comparison reveals conservation of ionocytes across multiple organs
Source: Sci Rep. 2023 Mar 2;13:3516. doi: 10.1038/s41598-023-30603-1 (PMC9981729; doi:10.1038/s41598-023-30603-1)
Supplement: Supplementary file 3 — Supplementary Information 3. [file 41598_2023_30603_MOESM3_ESM.xlsx]

## Sheet: Sheet1
	Tissue of origin
Kidney
Epididymis
Inner ear
Prostate
Airway
Salivary gland
	Overlapping genes
	Lcp2	Moxd1	Slc4a11	Rgs5	Sgpp2	Kif1a	Ascl3	Atp6v1h	Dst	Bcl2	Wfdc2	Aph1c	Adcy5	Atp7a	Acsl3	Pdzk1ip1	Tceb2	Mfsd6	Cox5b	Shisa4	Mkks	Tmem37	Fnbp1l	Tcn2	Rab17	Rp1	Galnt13	Irs1	Etnk2	Foxi2	Klhl23	Tmem9	Etl4	Coch	Kcnma1	Efhd1	Ap1ar	Shisa5	Atp6v1g3	Gm933	Mme	Itgav	Anxa4	Fam134b	BC023829	Limch1	Rnase1	Prune	Syn2
	LOC102640720	Kcnc4	Aldh1a1	Bbox1	Gm17634	Npl	Cftr	Cab39	Lamc2	Adora1	Wnt4	Coa5	Cnn3	Map2	Sh3bp5	Bmp8a	Actn1	Trp53inp2	Spint1	C77080	Gbas	C1qtnf4	Tes	Cd59a	Pam	Asl	Fut8	Klhdc8a	Gpm6b	Plxna4	Bex1	Scand1	Cpeb2	Asgr1	Entpd1	Clcn5	Gng5	Arhgap5	Pde1a	Slc31a2	Paqr5	Shroom2	Rabep2	Strn4	Rhbg	Clic6	Ywhab	Pkib	Atp6v1c2
	LOC102640638	Rasa4	Steap2	Gdpd2	Tmem163	Tgm3	Slc12a2	Rnf152	Dmd	Pla2r1	Cwh43	B230216N24Rik	Cited4	Muc4	mt-Rnr1	1700024P16Rik	4833439L19Rik	Trak1	Mal	Casz1	Cdh1	Mecom	Gapdh	Kcnk1	Ndufa1	Rtn4ip1	Fyco1	Csrp1	S100a10	Tmprss13	Glmp	P2ry14	Rhou	Pde1c	Cd24a	S100a11	Aldh1l1	Elovl5	Scg5	Slc38a1	Mthfd1	Rap1gap2	Kcnq1	Trim8	Slc25a23	Pip5k1b	AI413582	Dnal1	Pros1
	4930469K13Rik	Pparg	Hspb7	Frem1	Rgs2	Tox2	Hacd3	Tfcp2l1	Arhgef38	Sp5	2810474O19Rik	Ilf2	BC048546	Rnasek	mt-Rnr2	Plxdc2	Magi1	Epcam	Pgrmc1	Parm1	Arl4d	Sowahc	Pdlim4	Ly6e	Fam63a	Pmp22	Btg2	Jag1	Ece1	Slc25a36	Fam171a1	Rap1gap	Smim5	Pfkp	Gstm5	Avpr1a	Cox7a1	Lmbrd1	Edn3	Rnf5	Plekhd1	Adgrg1	Gclc	Cisd1	Srxn1	Dnajb6	Arl4a	Exoc3l4	Dmrt2
	Cd55	Plekhs1	Trp53i11	Hvcn1	Malrd1	Ccdc160	Nrip3	Atp1b1	Pkn2	Plcb1	Mapk13	Tkt	Sepp1	Bpnt1	Tgfb2	Ptges	Myo1b	Osbpl1a	Clstn1	Fam13a	Tmem171	Spink8	Ywhaz	Akap13	Bsnd	Nagk	Hbp1	Insrr	Tmem176b	Ccpg1	Nedd8	Ssbp4	Sox4	Cpxm2	Rbpms	Defb1	Lsm6	Bhlhe40	Car2	Acad11	Hsf2	Slc45a4	Sema3b	Thap4	Zfp395	Arl2	Rnf13	Pmvk	Timm8b
	Gpr116	Tekt5	Runx2	Arnt2	Aif1l	Arhgap6	Itih5	Atp5g3	Slit2	Diaph2	Shroom3	Sema3c	Prss8	Itfg3	Ssb	Cytip	Ptms	Ndufa11	Ppfibp2	Gadd45a	Arf6	Sh3pxd2b	Pde6d	Fam189a2	Cox4i1	Dnajc9	Arpc1b	Etnk1	Tmem176a	Ccdc141	Bex4	Vamp2	Got1	Myh14	Iqgap1	Cyp1a1	Atp5l	Ahcyl1	Tmem61	Reps1	Ube2e2	Ncor2	Slc35g1	Prkab1	Ica1	Sar1b	Hspa1a	Ppp1cc	Deptor
	Adamts13	Gm8113	Crisp3	Lrrc3	Pmepa1	Fut9	Atp2a3	Ckmt1	Pcolce	Vsig1	Nav2	Midn	Cyp2b10	Gbf1	Hp1bp3	Ftl1	Lgr4	Wwc1	Mif	Scnn1a	Ift46	Sept9	Echdc2	Zbtb20	Wdr72	Pnrc1	Spg21	Hmx2	Ltv1	Cpne8	H2-D1	Actg1	Twsg1	Ubr4	Tmem9b	Rala	Atp5f1	Trp53inp1	Rps6ka1	Brms1	N6amt1	Hexim1	Napepld	Xpnpep1	Mrps6	Bnip3	Baiap2	Ap1m2	Sdc4
	Casr	Ace	Dsc3	Spire2	Nbea	Svopl	Bcl2l14	Ralgapa2	Ndrg2	Sms	Phldb2	Tmem106b	Med22	Ehd4	Eif3c	Hdac7	Dpysl3	Hk1	Plet1	Spint2	Frk	Ankrd9	Ctnna1	Tmem59	Atp5g1	Cpped1	Tcf25	Grb10	Cyp4v3	Tpp2	Gdi1	Ptch1	Crim1	Vps37b	Atp1a1	Nipal2	Tmem141	Insig2	Atp6v0a4	Rptor	Ccng1	Ppp2r5a	mt-Nd3	Hipk1	Mrpl51	Cyb5r3	Acadl	Tmcc3	Camk1
	Aldh1l2	Gpr183	mt-Atp8	Tagln3	Ptger3	Napsa	Upp1	Acss1	Ybx2	S100g	Map3k8	Ppm1h	Slc44a4	Emc6	Pdcd4	Tcea3	Ifi27	Crb3	Car12	Ndufab1	Rab25	Tmem50b	Apc	Kif5b	Cox6c	Adrb2	Pisd	Serpinb1a	Ackr4	Nptn	Ywhaq	Emb	Bsg	Prdx5	Ank3	Abcc1	Ndufs3	Serinc3	Dkk3	Cggbp1	Prss23	Ipo13	Krt18	Iah1	Ppp2cb	Rab7	Acbd5	Erbb2ip	Muc20
	Atp6v0c-ps2	Pde11a	Gria3	Adgrf1	Aqp3	Esr1	Arhgef28	Atp6ap2	Slc2a4	Vav3	Lamb2	Pcp4l1	Mpzl1	Rbm10	Tpp1	Gm10116	Acox1	Gse1	Alcam	Aldoa	Mpc2	Dact2	Acadm	Cmtm6	Cldn8	Ginm1	Dusp10	Slc26a4	Dab2	Thbs1	Abcc4	AI661453	Fuom	Ndufa2	Reep5	Cd2ap	Apoo	Rab15	Tdrp	Ube2f	Pigp	Tmco4	Emp2	Crot	Tspan13	Prr13	Eif4g3	Churc1
	LOC102631514	Slc9a4	Cyp2f2	Neurl1a	Tmod1	Defb50	Cttnbp2	Atp6ap1	Cbr2	Aldh2	Clint1	Stau2	Nav1	Otud7b	Acat1	Sh3rf1	Baz2b	Pip4k2c	Nedd4l	Col18a1	Fam63b	Hoxd3os1	Cd151	Ncor1	Usmg5	Tspan12	Bfar	Ank	Tnfrsf21	Ube2h	H2-K1	Hip1r	Nfe2l1	Sh3bp4	Bik	Enpp5	Serinc2	Lrp10	Klkb1	G6pdx	Sh3gl2	Pcbd2	Pxk	Tmem33	Clmn	Sqstm1	Dcaf8	Emc4
	Fgf14	Prr18	Gm44386	Duoxa1	Tesk2	Cadm1	Slc16a2	Cox7b	Foxq1	Vopp1	Ddit3	Hsd17b4	Tmc5	Napa	Paics	Eea1	Pkp4	Plxnb2	2610016A17Rik	Phlda1	Mob1b	Hoxd8	Tgif1	Stx7	Aco2	Gucd1	Hebp1	Slc4a9	Ndfip1	Chuk	Cyfip2	Gm10250	Mtx2	Nedd9	Rbm47	Abr	Ermp1	Vdac1	Cpsf4l	Agtrap	Cnot2	Ppib	Uqcc2	Limd1	Serf2	Cdc42se2	2810004N23Rik
	Tmprss11e	Gpr35	Mt2	Vwc2	Guca2a	Nfkbia	Vps36	Acsl4	Iqgap2	Mgll	Bspry	Rnf122	Trim35	Fibp	Fzd6	Timp4	Smdt1	2010107E04Rik	Pdhb	Cox7a2	Sod2	Rcn1	Atpif1	Cbr1	Atp5e	Cast	Pex26	Acp6	Fth1	Pim3	Tagln2	Akap17b	Tesc	Psme4	Wbp2	Gata3	Ube2m	Foxn3	Rpap3	Atp6v1b2	Rp9	Smpdl3a	1110012L19Rik	Urah	Mrps33	Adam10
	Dcn	Pradc1	Tsc22d1	Tmem158	Morn1	Tuba1a	Arl5a	S100a1	Plec	Podxl2	Ubl3	Slc6a8	Sult1a1	Ube2v1	Pak2	Slc48a1	Rassf3	Ptov1	Uqcrh	Adgrf5	mt-Nd4l	Id4	Klf6	Clec2d	Ndufb10	Plekhf2	Arpc5	Bcat2	Rgs9	Tfeb	Arl6ip1	Jund	Ap1s3	Romo1	Alox12	Ptbp3	Ndufb8	Dazap2	9130008F23Rik	Arpc1a	Hsp90ab1	Drap1	Slc25a33	Tax1bp3
	Thrb	Gch1	Sulf2	A830039N20Rik	Wscd2	Cldn9	Tifa	Slc44a3	Spire1	Vwf	Hspa4l	Csad	Cldn3	Dtna	Atf3	Pcbd1	Tmx2	Sort1	Coq7	Vegfb	Rnf128	Prps2	Ube2r2	Cyb5a	Ndufs5	Znrf3	Calm1	Sec23b	Pmm1	BC005537	Gabarap	Nrbp2	Dsp	Ppdpf	Arf3	Slc9a2	Fryl	Gstm1	Dmxl1	Zfp706	Col4a3bp	Sec62	Fam234a	Hipk3
	Slc34a2	Adra2a	Bdh1	Tnc	Asb15	mt-Nd6	Gm561	Atp6v0d2	Hsbp1l1	Rap1b	Sod1	Ivns1abp	Lzts2	Nelfcd	Nectin2	Ppp2r1b	Ubl5	Tanc1	Ccs	Idh3a	Mapkapk2	Rab5b	Tjp2	Aldh3a2	Fam162a	Ndrg1	Vps29	Cacfd1	Fgf1	Golph3	2310030G06Rik	Pclo	mt-Co1	Mrps21	Gpi1	Arrdc4	Ndufb11	Mtch2	Dap	Slc9a3r1	Siva1	Fkbp2	Llgl2
	Fam151a	Nrp1	Pank1	Peg3	Tmem72	Pakap	Arhgef2	Rragd	Sptbn2	Skp1a	Dync1h1	Ccnl1	Grpel2	Ranbp2	Laptm4a	Fam104a	Slc31a1	Fdft1	Immt	Pbxip1	Cdc42bpb	5730508B09Rik	Vezf1	Tm2d1	Ndufb6	Snx2	Nedd4	Ucp2	Tpd52l2	Lonp2	Cmtm8	Txndc5	Elovl6	Prdx3	Eno1	Abhd4	Strn3	Bcap31	Rsf1	Hist1h2bc	Idh3b	Acadvl
	Slc43a3	Dmrtc1a	Hspa5	Fam89a	Fam234b	Plb1	Hsp90b1	Atp6v0b	Scd2	Lhfpl2	Bri3	Bag3	Cyb561	Tmem14c	Dnm1l	Myo1e	Pop5	Aes	Sdhd	Camk2n1	Diaph1	Pou3f3	Ptp4a2	Snx10	Flnb	Map1lc3b	Os9	Hebp2	Rnh1	Stk38	Cav2	Gna11	Pkm	Ndufb4	Sdhc	Kif16b	Ndufb7	Gabarapl2	Ildr1	Cstb	Hsp90aa1
	Slx4ip	Sult1c1	Kcnj16	Syne1	Cyp2s1	Ltbp2	Tuft1	Clcnkb	Sh3pxd2a	Asap2	Eya2	Sacm1l	Wbp1	Ube2k	Pafah1b1	Rnf217	Stard10	Tmem30b	Dnajc15	Mcee	Gprc5c	Fbxo44	Ube2b	Lpin2	Laptm4b	Ccndbp1	Eno1b	Tmem51	Mapk3	Kif1b	Soat1	Ltbp3	Pdlim5	Chka	Ldha	Hoxb9	Polr2m	Gna13	Phyh	Isca2
	Gsn	A430033K04Rik	Gm43605	Pax2	Rhcg	C230062I16Rik	Cadm4	Tmem52	Hes1	Adssl1	Ddx17	Ssfa2	Pqlc1	Cyth1	Serinc1	Bcl2l1	Cd164	Idh2	Tacc2	Zfhx3	Krtcap3	Bcar3	Lamp2	Vdac3	2410015M20Rik	Zfr	Ifi30	Cd164l2	Scamp2	Fcgrt	Gskip	Man2a1	mt-Nd4	Abca3	Aff4	Tmem192	Slc25a11	Wasl	Clcn3
	Rasgrp1	Ckap2	Adra1a	Hoxb8	Ipcef1	Nxf3	Aldh1a3	Ppargc1a	Slc16a7	Cd200	Kansl3	Hint3	Irgm1	Wasf2	Zswim6	Mrps34	Tmem238	Slmo2	Ndufa10	Prdx2	Ctnnb1	Coa3	Mbnl2	Ube3a	Gnas	Xrn2	Eci1	Thsd7a	Ubxn4	Ylpm1	Stap2	Tmem165	Trim2	Mrps36	Timm13	Rabep1	Plekhb2	Zbtb38
	Srd5a1	Cd81	Apoc1	St6galnac2	Epb41l2	Atp5pb	Ctsb	Ociad2	Gls	Mcf2	Pvr	1810026B05Rik	Mmp15	Slc25a1	Erbin	Pls1	Inppl1	mt-Co2	Kif21a	Atp5j2	Mtch1	Mthfd2l	Ptprf	B230219D22Rik	Slc16a11	Pfdn1	Strip1	Slc5a3	Galnt18	Zmynd8	Ube2q1	Txnip	Uqcrc1	Tspan8	Desi2	Acyp1	Mrpl54
	Gnb4	Raver2	Gm28438	Sptb	Bag4	Elob	Selm	Kit	Scnn1b	Slco1a5	Ctnnd1	Mtus1	Fam96a	Ulk1	Hnrnpu	Ppif	Ndufs6	Minos1	Ppp1cb	Tspan1	Ddr1	1700040L02Rik	Psma3	Mob4	Higd1a	1810058I24Rik	Ppp2r5c	Litaf	Syne2	Pigq	Ift43	Mxd4	Smim22	Neat1	Prr15l	Ppil1
	Clec2g	Ano7	Sdk2	Iapp	Rasd2	Ftl1-ps1	Kidins220	Stap1	St5	Il13ra2	Acads	Anxa1	Stxbp2	Dnajc4	Wwp1	Ngrn	Hmox1	Ppp1r37	Cops5	mt-Nd5	Usp47	Lsm3	Actr2	Npepps	Ndufa8	Usp8	Bace2	Olfm1	Sgpp1	Azin1	Fam122a	Tmem55a	Arl3	Mllt6	Gpcpd1	Phactr2
	LOC102636304	Slc27a2	Adgra3	Prdx1	Oxgr1	Fyb2	Oxnad1	Hepacam2	Itgb4	Slc26a3	Huwe1	Tnrc6b	Snapc5	Eif4enif1	Tiparp	1110032A03Rik	Selt	Ndufb2	Timm17a	mt-Nd2	Pcbp1	Lgals3	Hspa4	Sgms1	Ndufv1	Itsn2	Denr	Itga2b	Zc3h15	Ythdc1	Kdm5b	Chchd7	Ctsd	Smim20	Ociad1	Aifm1
	LOC100048884	Npr1	Cyp2d22	Nhs	Slc4a1	Prune1	Fbxo33	Ndufa4	Clcnka	Twf1	Mrpl12	Zmym5	As3mt	Hsdl1	Ehf	Ccdc12	Bptf	Ndufs1	Sdhb	Taok3	Golga4	Hsdl2	Hectd1	Fyttd1	Irf6	Lamtor3	Arrdc1	Fam160b2	Cnih4	Specc1l	Krt8	Zcrb1	Ndufa7	Cers2	Slc25a39
	C230060E24	Nrxn1	Adamts2	1110034G24Rik	Prkca	Selenow	Tbc1d1	Met	Mrps24	Reps2	Cltc	Pip5k1a	Saraf	Taf6l	Zranb2	Rtn4	Nisch	Esrra	Ndufs4	Ndufa13	Got2	Fam73a	Ezr	Ttc3	Ndufc2	Dynlt3	Dek	Prpsap2	Crip2	Mafk	Rab11fip1	H2-Ke6	Tbca
	Zfyve16	Colec12	Gm43426	Gm10419	Slc16a5	Shld1	Itfg1	Ndufa5	Rpn1	Npnt	Trip12	Tgoln1	Relb	Csnk2b	Sucla2	Akirin1	Erbb3	Chmp4b	Nadk	Rtn3	Bbx	Emx2	Map3k1	Gsk3b	Wbp5	Abhd16a	Msl3	Atg10	Mboat1	Tra2a	Acpp
	Slc1a1	Lyz2	Klk1b11	Neurl1b	Smim6	Smbd1	Ifi27l2a	Atp6v1f	Hras	Slc16a10	Cish	Fxyd2	Med25	Atp6v0d1	Vps35	Pak4	Ndufa6	mt-Co3	Nbeal1	Ndufa3	Usp9x	Chdh	Caprin1	Zfand6	Pgam1	2210016L21Rik	Leprotl1	Anxa5	Bloc1s2	Dcaf11	29
	Fam129a	Gm5595	Stim1	Clec1a	Gm11789	Tceal9	Vps13d	Fam221a	Ppm1l	Lef1	Dynll2	Far1	Agfg2	Fgfr1op	Hpcal1	Tab2	Scamp1	Acsl5	Stk39	Chchd2	Mgrn1	Dpy30	Rbbp4	Rbx1	Vdac2	Tbcb	Cyba
	Ralyl	Gnaz	Uhrf1bp1l	Hoxb6	Gcgr	Smim24	Calr	Cycs	Me3	Glipr2	Zfp292	Esyt2	Ip6k2	Fbxl5	Gabarapl1	Nek7	Cyb5b	Pdxk	Gtf2i	mt-Nd1	Gnb1	Pgp	Atrx	Rab11a	Ppm1b	Arfgap3
	Akap2	Fam117a	Oplah	Gm26632	Actn2	Selenop	Arfgef2	Atp6v1b1	Cs	Ddx58	Synj2bp	Entpd5	Mecp2	Gstt3	Gm5436	Rab3ip	Celf1	Ppp2ca	Ralbp1	Strbp	Zfp664	Ten1	Phip	Acot13	Mpc1	Gm10221
	Crebl2	Tbc1d16	Fosb	Gmpr	Six4	Lrrc27	Cxcl17	Foxp1	Pfkm	Arhgap28	Qser1	Serpinb6a	Skap2	Tti1	Hspa9	Psenen	Tecr	Btbd1	Rab14	Suclg2	Pdha1	Apex1	Dctn3	G3bp2	Mien1
	Fam107b	Pla2g2c	Vegfa	Ank2	Acot3	Il18	Pomp	Atp6v1e1	Sorl1	Cldn10	Jup	Dync1li1	Ywhag	Drg2	Usp25	Rab18	Adipor2	Slc2a1	Mrpl34	Ndufs7	Usp33	Traf4	Tnrc6a	Higd2a
	Mup-ps12	Fxyd6	Nacc2	Marveld3	Acot6	Jpt1	Eif1b	Eps8	Ak1	Ppp1r12a	Fam21	Fbxo9	Mageh1	Zkscan17	Suclg1	Arap2	Pabpn1	Mkln1	Cd9	Cdc42se1	Ndufs8	Cmtm4	Pnkd	Hsbp1
	Mup15	Rnd2	Cacnb4	Hoxd4	Tshr	Gm7336	Slc25a25	Ldhb	Akt1	Sh3yl1	Id2	Slc20a1	Pvrl2	Slc25a14	Klhl24	Nt5e	Irf2bp2	Ddx6	Pts	2310061I04Rik	Anapc13	Phpt1	Lamtor5	Malat1
	Npsr1	Lyz1	Efnb2	Hoxb7	Aqp6	Slc17a5	Mmadhc	Itpr2	Nudt4	Gsta4	Vamp8	Pkn1	D8Ertd738e	Adipor1	Arhgap12	Mrpl18	Nktr	1110008P14Rik	Rer1	mt-Cytb	Wsb2	Mvb12a	Uba1
	Trpc4	Ero1lb	Fos	Tubb2b	Car15	Atp5mpl	Ogt	Cox6b1	Nnt	Smyd3	Tmcc1	Alkbh7	Ube2g2	Cers5	Tmem30a	Uba3	Chpt1	Pet100	Mrpl42	Larp4b	Tmem64	Tma7
	Gdpd3	Slco4a1	Tns4	Mex3a	Lsamp	Glul	Pam16	Plagl1	Slc9a1	Gtf2f2	Actn4	Hnrnpa3	Pik3c2a	Pias1	Zkscan1	Bpgm	Ngfrap1	Hnrnpab	Sdha	Enah	Myeov2
	Amigo2	Cox6b2	Hspa1b	Abhd2	4930563D23Rik	Bex3	Sel1l	Arhgap18	Pabpc4	Hsd17b12	Atp6v1g1	Dnajc5	Gm8797	Mlxip	9530068E07Rik	Tnfrsf12a	Raf1	mt-Atp6	Elf3	BC031181	Dstn
	Spry4	Gm5514	Meis2	Tgfa	Tbc1d24	Rgl3	Zbtb10	Chchd10	Hnrnpa0	Tmem184a	D17Wsu92e	Cited2	Nr1h2	Maff	Csnk1a1	Galnt11	Ube2z	1810037I17Rik	Tspo	Calm2
	Gm10169	Clcn2	Cluh	Galnt3	Tmem151b	Rassf4	Ganab	Uqcr11	Vimp	Gpr155	Pttg1ip	Zkscan3	Larp1	Tusc2	Tm9sf3	Tomm22	Chd4	Ndufb3
	Xdh	Cdkn1c	Fmn1	Rab4a	Ccbe1	H3f3b	Zfp787	Pdlim3	Ssbp3	Gnmt	Rbbp7	Lasp1	Trappc6a	Kpna1	Psma6	Sbno1	Mrpl14
	M6pr	Dhcr24	Fa2h	Pitpnc1	Tmem151a	Hmgb1	Mut	Plcg2	Afg3l2	Sec11a	Stx3	Iars	Lima1	Dnajc1	Reep3	Cacnb3	Tmem205
	LOC102631979	Cldn34c1	Gpd1l	Zbtb18	Syt7	AA414768	Golga2	Prkcd	Inpp5j	Ppia	Dock7	Dnajb1	Inpp5a	Csnk1g2	Pnpla8	Ppp1r21	Ptdss2
	Hilpda	Gm5457	Klk1b5	Gstm7	Rorb	Atp5md	Hcar2	St14	Cuedc1	Leprot	Hint2	Tra2b	Pgd	Psen2	Arid1b	Sltm	Txn2
	Hsd17b7	Car8	Kif26a	Nadk2	Gm10053	Gbp9	Fam195a	Cox5a	Lrba	Rpp21	Insr	Sars	Map2k3	Tnfaip8	Bclaf1	Cyp39a1
	D830030K20Rik	Slc16a13	Gpx1	Afap1l1	Dbn1	Sugt1	Arih1	Sh3bgrl2	Ablim1	Rac3	Cnot1	Aig1	Pacsin3	Ercc3	Fundc2
	Coro1a	Lpl	Cat	Mtss1l	Gm12216	Washc2	Etfb	Mdh1	Zfand5	Nradd	Tia1	Ccnt1	Fkbp4	Ankhd1	Ubap2l
	Myo15b	Parp4	Cebpd	Rtp4	Tbx2	Asah1	Mrpl41	Foxi1	Mical3	Ubxn2a	Cgn	Ggnbp2	Fbxw5	Pgk1	Akap9
	LOC102639247	RP23-27H19.7	Pkp1	Wbp1l	4732463B04Rik	Rdh11	Nsmce4a	Cldn7	Adcy6	Ifi47	Atp9a	Zdhhc2	Syne4	Rabgef1
	LOC102637371	Elf5	Cpeb3	Myo6	Adm	Nln	Fastk	Atp5h	Gm11273	Morf4l1	Ocln	Atp2a2	Ptpn11	Cnot8
	Chic1	Fndc4	Acsf2	Hspb8	Kctd12	Retreg1	Lpcat3	Serpinb6b	Yif1b	Tmbim6	Cfl2	Chtop	Tsc22d4	Rab21
	Tnfrsf11b	Hmgcl	Tex2	Rerg	Epb41l4b	Sgtb	Nipa2	Serpinb9	Pptc7	Ywhae	Gstm2	Hmgn5	Ammecr1
	Anxa3	Ttll1	Gas6	Mettl7a1	Zfp827	Selenof	Prrc2b	Uqcrb	Akap7	Mlph	Avl9	Idh3g	Txnrd1
	ND6	Plekha3	Cpt1a	Hn1	Acacb	Micos10	Itga6	Hexb	Klhdc7a	St13	Cox14	Tufm	Spsb2
	Enpp1	Fbxo21	Jun	Gdf15	Anpep	Dcakd	Pum2	Elovl7	Irs2	Psmd5	Nr2f6	Mapre1	Plac8
	LOC102637731	Akt2	Snhg4	Hoxb4	Tmem132a	Anp32a	Eif1	Atp6v1d	Fh1	Sptbn1	Fam53b	Tns3	Trappc1
	0610039H22Rik	Rbm27	Klk1b1	Cers4	Zak	Commd10	Wdr26	Ncald	Purb	Stxbp3	Mif4gd	Tnks2	Zfand3
	Mir22hg	Rab20	Pfkfb3	Llph	Plcd3	Ktn1	Gnaq	Tmem117	Mpnd	Dynlrb1	Cox20	Rad23b	Trim47
	Sept9	Tmsb4x	Gm44250	Hpn	Ccdc126	Fkbp3	Clasp1	Krt7	Uqcrc2	Cbx1	Amotl2	Rbm5	Edf1
	Eps8l3	Trnp1	Retsat	Akr1a1	Epn3	Tgfb3	Dync1li2	Atp6v1a	Slc4a2	Dync1i2	Pcnp	Bglap3	Hypk
	Tom1	Tspyl1	Gm15920	1500011B03Rik	Pon3	Slc30a2	Mapk1ip1l	Atp5j	Ubqln1	Nmb	Arid4b	Cox19	Cldn4
	Fam214a	Fam160b1	Arg1	Dnase2a	Zmat5	Susd1	Cd63	Atp6v0e	Atg4d	Myl12b	Pyurf	Unc45a	Tm2d2
	Ttll12	Rtcb	Dapk1	H2afz	Ctsf	Mindy1	Rmnd5a	Cystm1	Scrib	Slc25a13	Nfat5	Esrp1	Arhgef5
	Man1a	Gnb2	Fmo1	Cnp	C920021L13Rik	Prxl2a	Rere	Cox8a	Rangrf	Mpped2	Rnf11	Pop7	Rhpn2
	CYTB	Fkbp5	Mfn1	Slc41a2	Smpd1	Nfkb2	Vmp1	Blnk	Dtnbp1	Med19	Pafah1b3	Herc1	Hist1h1c
	Unc13c	Nbl1	Fmc1	Gnpda1	Uhrf1bp1	Cfl1	Oxct1	Atp5b	Klk1	Cttnbp2nl	Tmem55b	Ube2e1
	Mpc1-ps	Sphk1	Dsg2	Tead1	Rgs6	Nkd1	Atxn2	Atp5a1	Slc1a5	Rogdi	Tmem63b	Khdrbs1
	Mar-2	Fads6	Scgb1c1	H2-Q2	Sdc1	Casp3	Arid1a	Ogdh	Prkar2a	Fam222b	Smchd1	Fdx1
	Armcx6	Fah	Gm26532	Med28	Glod5	Ggh	Zfp704	Ndufc1	Lsm8	Slc6a6	Arglu1	2410002F23Rik
	Fbxo25	Mia3	Egr1	Tmem87a	Psd3	Fuca2	Unc13b	Slc25a5	Creb3l2	Wdr1	Cpeb4
	Rbpjl	Ccdc107	Mpp7	Abracl	Pla2g16	Rras	Ddx3x	Cyc1	Nudt3	Pls3	Mycbp2
	LOC102640749	Cdh13	Hook2	Tjp3	Lrrc31	Mindy2	Lman2l	Slc25a3	Slc27a1	Clip1	Prpf38b
	Trabd2b	Neurl4	Slc35e2	Atg4a	Cul7	Resf1	Erdr1	Uqcrfs1	Alkbh5	Pgrmc2	Paip2
	ND5	Btg1	Prkaa2	Cdc42ep1	Fktn	Clca3a2	Marc2	Cxadr	Dag1	Ar	Eif4g1
	Chl1	Kdm4b	Hnrnpa2b1	Fibin	Pi4k2a	Mettl26	Cdc5l	Ndufb9	Dld	Psma2	Isyna1
	Gpr56	Gm9790	Map4	Bex2	Lmcd1	Selenot	Gtf3c6	Atp5o	R3hdm4	Sult5a1	Fam213a
	Efr3a	Pkig	Pygb	Rnf144b	Clu	Cachd1	Zfp148	Atp5c1	Nenf	Sptlc2	Rfwd2
	Nme7	Bmp3	Klhl5	Gjb1	Sfxn3	Gm2830	S100a13	Tmc4	Lamp1	Psme1	Fam173a
	Tldc2	Cenpj	Lnx1	Marveld2	Klhl21	Gm11966	Fubp1	Cox7c	Arfgef1	Ccser2	Mrpl20
	Nat9	Sipa1l2	Ddx5	Hdac5	Gca	Cox5b-ps	Uso1	Cox6a1	Pccb	Tceal8	Arpp19
	Rab31	1810055G02Rik	Itpr1	Cmpk1	Hoxd9	Nfic	Kdm7a	Ndufa12	Bmpr1a	Rab9	Fam32a
	Klhl3	Stk24	Dlg1	Foxk1	Plxnb1	Ptma	Rab6a	Cln3	Nop10	Tpd52	Polr2g
	Agpat4	Ppic	Txndc16	Pvrl4	Tmem116	Septin7	2510039O18Rik	Atp5d	Pgls	Commd6	Mrpl28
	LOC102640562	2310039H08Rik	Canx	Osgin2	Heph	Smco4	Smim11	Ets2	Ago2	Ywhah	Cript
	Ppp1r14d	Gm11598	Pax9	Gtf2ird1	Epb41l1	Cdc42	Rabggtb	Uqcrq	Commd1	Psmd10
	Sgcd	Pigr	Sgpl1	Whamm	Gm43796	Capns1	Tmem126a	Gde1	Tomm40	Dpp3
	Rapgef3	Slc22a17	Gm14636	Cdr2	Qsox1	Serbp1	Sept2	Ndufb5	Ndufa9	Bcas2
	Hnf4a	Prkcz	Rab11fip4	Igsf9	Deb1	Snx24	2010111I01Rik	Atp5k	Ndufaf4	Alkbh6
	Myzap	Sp110	Adi1	Gpx4	Myo19	Ints12	BC003965	Tmbim4	Cyhr1	Glrx5
	Tsx	Slc39a8	Trak2	Wdfy1	Cdh16	Rps4l	Appl2	Mdh2	Ptgr2	Pantr1
	D19Ertd737e	Lypd6	Atad1	Hoxb2	Cdkl1	Bc1	Ndfip2	Dcxr	Phb
	5430417L22Rik	Tgfbrap1	Slk	Noct	Mapk15	Spats2	Slc25a51	Uqcr10	Rabac1
	Rundc3a	Bmp5	Aff1	Atat1	Zfhx2	Metap2	Vav2	Ndufv2	Mrps16
	1700025G04Rik	Isca1	Hmgcs1	Lyplal1	Lsm14b	H2az1	Srrm2	Mprip
	Rragc	Trpc4ap	Eif4g2	Tmem164	Rtkn	Dnajc8	Luc7l3	Hmgn3
	Stx6	Cep68	Rif1	Gipc1	Nr3c2	Gpx4-ps2	Mtmr3	Trib1
	Nek1	Cyp51	S100a6	BC005561	Cpq	Por	Il6st	Iscu
	Rcan1	Ccdc28b	Cracr2a	Mzt1	Efcab2	D10Wsu102e	Rell1	Pnpla2
	Phc1	Inip	Ces1d	Rnf38	Spp1	Ctr9	Cul5	Cgnl1
	Dpy19l4	Gm5637	Dsc2	Wnk4	Tuba4a	Nbn	Ddt	Chchd3
	Mcoln3	Ostm1	Scn1b	Epb41l5	Hsd17b10	Atxn10	Sp100	Tpi1
	Pdgfa	E330009J07Rik	Gm29216	Dpf2	Carnmt1	Casc4	Usp4	Cox17
	Tram2	Grasp	Galt	Fgfr1	Pomgnt1	Pcna	Sf1	Srp14
	6030407O03Rik	Agpat9	Xist	Dusp8	Pard3b	Rheb	Csnk1d	Bola3
	Eaf2	Gm2962	Galnt1	Becn1	Gbe1	Nipsnap1	BC004004	Aplp2
	Gm20300	Homer2	Ralgapb	Lsm1	Tlcd1	Clta	Smarcc2	Nfe2l2
	Antxr1	Rbbp6	Tfrc	Chmp5	Rwdd4a	Gdpd1	Ehmt2	Tbl1x
	Klhl12	Ubxn10	Lrp6	Hes6	Smtnl2	Shoc2	Rreb1	Ghitm
	Fam101a	Psap	Ahr	Shb	Dynll1	Plin3	Tmem147	Fam102a
	Dhdh	Cdk8	Atp6v0a1	Amn1	Suds3	Nipsnap2	Cadps2	Msi2
	Rarb	Usp2	Abcb10	Chchd4	Igfbp5	Dach1	Stat1	App
	Exoc6b	Fzd5	Birc6	Cstf2t	Mettl9	Rab1a	Ccdc129
	Gtf2ird2	Nipal3	Klk1b16	March8	Nckap5	Tmem50a	Nap1l4
	Entpd8	Dnajc14	Amot	Mical2	Sipa1l3	Snap47	Eif1a
	Themis2	Adgrl1	Eif4a2	0610011F06Rik	Kctd1	Plekha7	Pink1
	Ftl2	Ccdc8	Syngr1	H3f3a	Trim26	CT010467.2	Acaa2
	Qrsl1	Mnt	Wnk2	Hmgn1	Cyp2u1	Psmb2	Get4
	Fip1l1	Reep6	Gns	Tbc1d22b	Fam20b	Cenpx	Letm1
	Naalad2	Acot11	Gm42418	Cdc42ep4	Chst8	Ppp2r1a	Tob1
	Gad2	Gm16089	Pja2	Dab2ip	Agtpbp1	Psma4	Carkd
	Mar-1	Kitl	Chd3	Ralgds	Rnf208	1110004F10Rik	Gtf3c2
	Ppp1r9b	Mkl2	Acadsb	Cmip	Rbbp8	Kifbp	Gnptg
	Mar-3	Ctcf	Cobl	D5Ertd579e	D730003I15Rik	Gm13341	Srebf2
	Noxa1	Casp4	Nr1d2	C130074G19Rik	Bag2	Polr1d	Prkcsh
	Aim1	Camsap3	Sox9	Klhl2	Tmem5	Mpv17	Hmox2
	Gpc4	Pbx2	Macf1	Plscr1	Exph5	Nemf	Errfi1
	Kcnj15	Sbk1	Map7	Kdf1	Man1a2	Glod4	Nr4a1
	Ralgapa1	Ctsa	Fam210a	Pcgf3	Mitf	Eif2s3y
	Arhgap42	Map4k4	Ndufv3	Lsr	Wwc2	Gpatch1
	Ephx4	C2cd2l	Nceh1	Sephs2	Zfp768	Lyrm2
	LOC102635410	Crtc2	Clk1	Myo18a	Uhmk1	Prelid3b
	Fbxw11	Gne	Fgfbp1	Sept8	Pde4c	Pcm1
	Rcbtb1	Grk6	Jmjd1c	Rnf181	Kctd6	F2rl1
	Mtfr1l	Zdhhc20	Tet2	Adam9	Atp4a	Nol7
	Me1	Mpv17l2	Arl4c	Slc6a9	Vapa	Rdx
	Ptpn7	Coro1b	Fcho2	Msx1	Hook3	Prpf6
	Grk5	Cflar	Calu	Psmb5	Ube2a	Mtres1
	Plcd4	Clpp	Hnrnph1	Chmp4c	Sh2d4a	Park7
	Cyb5	Plxna2	Glg1	Fam60a	Rnf149	Frg1
	Serpinb1b	Rab43	Dip2b	Pyroxd1	Gnpat	Sf3b2
	Nck2	Slc19a1	Pds5a	Bcar1	Akr1c19	Phf3
	Fam166a	Atf5	Meis1	Il13ra1	Ppargc1b	Gpalpp1
	Rexo4	Trmt2b	Adam15	Anxa11	Ninl	Ndufb1-ps
	BC064078	Piezo1	Hs6st1	Jak2	Sp3os	Marchf7
	Ramp1	Rab3a	Cul3	Vgll4	Yif1a	Csnk2a1
	LOC102637286	Ccdc36	Msantd4	Grb7	Gm16136	Pdcd6ip
	Rnf130	Amigo1	Smek1	Igsf5	Ppp1r9a	Naa35
	Pisd-ps1	Irgq	Ier3	Tmed4	Ppa1	Psmc6
	Pddc1	Zfp687	Cox10	Rorc	Ddhd2	Rsrc1
	Hmgcs2	Taf1	Bag6	Mafg	Arl2bp	Kmt2e
	Specc1	Adgrg2	Sirt3	4933434E20Rik	Hdac11	Ythdf2
	Vps33b	Gm10012	Sp1	Trappc4	Atp5g2	Krcc1
	Gm10033	Zfp646	4930402H24Rik	Atp6v0e2	Tmed7	Ddit4
	Sp140	Spsb1	Osbpl6	Chd6	Bicd1	Vps4b
	Selo	Vezt	Taok1	Acyp2	Cd320	Rbbp9
	Klre1	Gm6265	Tmem245	Hdac4	Ankrd24	Cdc40
	Zdhhc13	Apopt1	Ccni	Gpc3	Lman1	Ankrd12
	LOC101055899	Adarb1	Ubqln2	Maged2	Spg7	U2surp
	Snord118	Dusp16	Paxbp1	Txn1	Tuba1c	Hsp25-ps1
	Spns1	Rmi2	Gm10039	Sdhaf4	Pgap1	Prpf40b
	Adk	Gas2l1	Snx14	Foxp4	Pkp2	Tle5
	Atp11b	Lrrfip1	Dvl1	Zbtb7b	Map1lc3a	Emc2
	Cenpc1	Foxa2	Zfp36l2	BC022687	2300009A05Rik	Dpp4
	Abhd13	Furin	Stard5	Dram2	Habp2	Macroh2a1
	Pex3	Prps1l3	Dhx9	Gm7334	Btf3l4	Eif4ebp1
	Il1r1	Dctn1	Klf9	Dnm2	Rab2a	Mtif2
	LOC102634705	Dph6	Ankrd40	Aspscr1	Lad1	Ciao2a
	Dpyd	Upf1	Nufip2	Krit1	Stx8	Snx4
	Dpy19l1	Epm2aip1	Kcnk5	Ap2a1	Dbt	Apip
	A630001G21Rik	Npc2	Ubac2	Tmem127	1700021F05Rik	Yeats4
	Gm17266	Gm12231	Prom2	Tbx3	Uchl3	Nae1
	Kbtbd4	Pebp1	Ghr	Ano1	Cxxc5	Brcc3
	Spp2	Bola1	Ccng2	Jade1	Sri	Ciao2b
	Dnajc13	Dgkz	Mfsd4a	Mdfic	Cluster-Number	Susd6
	Ikbip	Aplf	Tmem259	Camk1d	Ccl27a	Afdn
	1700026D11Rik	Dapp1	Mfn2	Chd7	Polr2k
	Tmbim1	Prom1	Dlst	Nipsnap3b	P3h2
	1700001D01Rik	Sos1	Flcn	Rchy1
	Rabl3	Gtf3a	Scyl2	Snx1
	Klhl13	Rabgap1l	Raph1	Ppa2
	Metrnl	Gm20431	Ikzf2	Bend5
	Rab27b	Mettl17	Foxc1	Agpat2
	Ccdc162	Fkrp	Arhgef10	Mllt4
	Vwa8	Ddb2	Bcl11a	Mpi
	Zfp617	Gm9803	Rsrp1	Plpp2
	Gm10123	Glcci1	Ptges2	Nrn1
	Slc35b1	Sdad1	Nf2	Tor1aip2
	Eif2ak4	Ctsz	Abcd3	Ciapin1
	Uba5	Ptrhd1	Rasef	Mkrn1
	LOC102639179	Gla	Nucks1	Abcc3
	Adck4	Lrrc1	Inadl	Smim12
	Gstm6	Dhrs4	Synrg	Psme2
	Gphn	Galk1	Colgalt1	Tollip
	Tmem66	Phka1	Ctbp2	Rnf114
	Msra	Cpt2	Kmt2c	Smagp
	Naa30	Dnajc3	Uqcc1	Ormdl2
	D4Wsu53e	Cdcp1	Eif3a	Sgms2
	Hey2	Cipc	Tanc2	Fxyd3
	Sertad1	Gm5529	Rai1	B4galt3
	Tpd52l1	Lrrc16a	Klc4	4930523C07Rik
	L3mbtl3	Prkce	Cdk13	Rnf44
	Ibtk	Gm10232	Fus	Bcl7b
	Tinagl1	Naaa	Gm28437	Pllp
	Fam160a2	Ctsc	Etfdh	Fbxw2
	Smad3	Lcmt2	Rock1	Rpia
	Elac2	Gak	Mark2	Vrk3
	LOC102635477	Sqle	Echs1	Efna1
	Kdm1a	Secisbp2l	Son	Fkbp8
	2700029M09Rik	Lgals3bp	Smc6	Afg3l1
	Gm15133	Fam210b	Ccdc68	Rab22a
	Pgm1	Trim39	Ripk4	Cxcl16
	Diap1	Tprkb	Tmem131	Mlec
	2700050L05Rik	Rpl7l1	Xpr1	Atp6v1c1
	Ivd	Polr2f	Csrp2	Mgea5
	Ganc	Plekhg3	Nfix	Ubap1
	Sytl3	Dad1	Lrrc58	Clptm1
	Mtg1	Tsta3	Hspe1	Ube2n
	Smim15	Hax1	Hivep2	Fis1
	Nsmf	Glud1	Ankrd13a	Gtpbp2
	Slc25a26	Srp9	Rybp	Cap1
	Actr1b	Ankrd13c	2610507B11Rik	Fkbp1a
	Ercc4	Stk40	Kif1c	1700123O20Rik
	Uri1	Esyt1	Fosl2	Itm2c
	3010026O09Rik	Atxn7l3	Rock2	0610012G03Rik
	Nsun2	Sepn1	Fbxo3	Desi1
	Arpc5l	Eml4	Taf15	Gsta3
	Xpo6	Ogfrl1	Topors	Otub1
	Xbp1	Bsdc1	Gfm1	Akr1b10
	Gm3383	Atn1	Tug1	Arl8a
	Gm5506	Gfpt1	Ecsit	Pfkl
	5730559C18Rik	Dhrs1	Mgst3	Tm2d3
	Hcfc2	Pomt1	Prkacb	Nrd1
	Phf20l1	Ube2d3	Irx5	Fnip1
	Gm19325	Cerk	C1galt1	Rela
	Katna1	Zfp655	Ankrd17	Fam3c
	Coq9	Rab5c	Hspd1	Dnajb14
	LOC101055759	Ube2w	1700020I14Rik	Rnf14
	Ip6k1	Cdipt	Tomm7	Rrp1
	Gpr89	Sub1	Mccc1	Vasp
	Ascl4	Bahd1	G0s2	Abhd11
	Adora3	Nup50	Sh3bp1	Fars2
	LOC102640978	Rhoc	Mpp6	F11r
	Mapkapk3	Prob1	Plekhh1	Smad7
	Surf4	Magohb	Ide	H2afy
	Serhl	Oas1g	Sun1	Asna1
	Eml6	Dmwd	Tmem87b	Mea1
	2310010G23Rik	Trim44	Stxbp6	Mycbp
	Rn7s2	Itpr3	Pdpk1	Bbip1
	Timm8a1	Anapc15	March6	Tapbp
	Nub1	Bicd2	Brd4	Akirin2
	Pusl1	Tor1b	Safb	Ebp
	Ino80	Fbxw9	Ankrd10	Klf3
	Ngly1	Zbtb7c	Foxa1	Api5
	Hbegf	Bcl2l2	Ephx2	Cttn
	Zmynd19	Fbxl3	Comtd1	Cib1
	TrnP	Btg3	Clcn4	Rnf115
	LOC102640112	Mkrn2	Rbfox2	2310036O22Rik
	LOC102635100	Mgat4b	Iffo2	Rnaset2a
	LOC102635550	Insig1	Crat	Gstp1
	Abcg1	Irf7	Pbx1	Faah
	N4bp2	Atp6v0a2	Pum1	Max
	Tmem38a	Sox13	Mga	Fam96b
	TrnS1	Gm20594	Abhd14b	Fam110a
	Cox16	Adh5	Ncstn	Borcs8
	Ibsp	Fam219b	Tm9sf2	Kras
	Iqcb1	Rapgef1	Stat3	Ict1
	Lphn2	Usp7	Etv6	Phf20
	Mir5128	Nubp1	Usp19	Setd8
	Cryl1	Psmd8	Fat1	Yipf4
	Idnk	Bud31	Seh1l	Rab1b
	LOC102638270	Cdk5rap3	Smarcb1	Pwwp2b
	Tmem8b	2610524H06Rik	Ggnbp1	Tmem208
	Tmem98	Nomo1	Sorbs2	Raly
	Cgrrf1	2510002D24Rik	Srsf1	Gclm
	Pcnxl3	Ndor1	Ap1g1	Gm16286
	Amd1	Mcoln1	Tbl1xr1	Csnk1e
	Acot8	Tgfbr1	Smg5	Mat2b
	Fam110b	Dbi	Impa1	Manbal
	LOC102639802	Prkx	Slc35a3	Rnase4
	Bre	Emd	Mllt10	Abca5
	Tmem248	Cmtr1	Opa1	Syf2
	Cobll1	Ckap4	Spin1	Grpel1
	Pcnt	Golgb1	Aftph	Slirp
	Fam118a	Nacc1	Tshz1	Bax
	Med7	Fbxo11	Ubl7	Nxf1
	Lrit1	Stub1	Anapc2	Nono
	Akip1	Zc3h12a	Nfib	Rnf7
	Taldo1	Slc25a38	Ppp3cb	Nampt
	Chchd6	Patz1	Klhdc10	Depdc7
	Pttg1	Pex13	Epb41	Bag1
	Mdm4	Gtf2e2	Ythdf1	Gata2
	Slx1b	Med10	Asxl2	Ppp2r2b
	Pemt	Ppp1r1b	Znrf2	Id1
	Tbcd	Eef1d	Usp34	Gadd45b
	Zdhhc1	March2	Irf2bpl	Bst2
	Npas2	Fam132a	Zdhhc5
	Ralgps2	Rpn2	Lims1
	Nprl3	Zdhhc6	Snta1
	Zcchc2	Sik2	Smek2
	Rn7sk	Per3	R3hdm2
	Fyn	Pfdn6	Atg101
	Abcb4	Chac2	March7
	Zfyve1	Zkscan14	Bmpr2
	Fam118b	Atp7b	Ero1l
	Ankrd32	Ampd3	Pdcd10
	Ptcd2	Clic4	Trp53bp2
	Cdkn1a	Mtf1	Ryk
	Rnf167	Socs7	Lmo7
	Gbp8	Mapk14	Samm50
	Adck2	Vipas39	Gm43323
	Pdk2	Ogfod2	Perp
	Ddx41	Atxn2l	Mpp5
	Arhgap27os3	Pxmp2	Pdk4
	Map3k15	Acaa1a	Sike1
	Nt5m	Sipa1l1	Pbrm1
	Sirpa	Mrpl4	Zzz3
	Spryd7	Zfp609	Cpsf2
	Apool	Hspa8	Kpnb1
	Faf2	Tomm6	Zcchc7
	Epc1	Rhbdd1	Zfp91
	Rps27-ps1	Tcf7l2	Smap1
	Cdk19	C330007P06Rik	Add3
	Elmsan1	Wapal	Eps8l2
	Slc11a2	Zfp110	Srpk2
	Wdr33	Dnajb11	Cnot7
	Wdr34	Gm6483	Gatad2b
	Gm8818	Mlf2	Spag9
	Helz2	Tmem41b	Clock
	Gm13202	Sfxn1	Cep170b
	Zfand1	Nfkbib	Ythdf3
	Grtp1	Kdm4a	Limk2
	Ppp6r2	Ptk2	Ipo7
	Metap1d	Git2	Arrdc3
	Dlgap4	Itgb1bp1	Plcb4
	LOC102632851	Cyth2	Hnrnpll
	Ap2a2	Dda1	Cspp1
	LOC102636107	Tram1	Kdm5c
	Ypel3	Jmjd8	Slbp
	Trpm4	Grcc10	Mapk8
	Rad51ap1	Cd63-ps	Rrs1
	Snf8	Acvr1b	Ptpn3
	Pabpc1l	Rab4b	Nfia
	Aaed1	Gid8	Gaa
	Fam174b	Abhd17a	Eif2s3x
	Rexo2	9930021J03Rik	Prrc2c
	Gm2027	S100pbp	Anp32e
	Timm23	1810022K09Rik	Cyld
	Myl6	Srp19	Slc38a10
	Gem	Gm11560	Rnf103
	Dgcr2	Ddx42	Nucb1
	Etf1	Utp14b	Ccar1
	Acot2	Pigg	Zmpste24
	Hexim2	Oas1a	Elf1
	Col27a1	Slc30a1	Sec14l1
	Ifrd2	Ifrd1	Apmap
	Arhgap21	Vdac3-ps1	Fam53a
	Cbx7	Letmd1	Rlim
	Nfs1	Haus7	Vps41
	Pcgf1	Med13	Zfp207
	Zfp784	Atf7	Ppp1r3c
	Junb	Srsf4	Usp48
	Ap2s1	Atp5sl	Vcl
	Rab8b	Dars	Tcf12
	Dhrs7b	Gm7609	Cnot6
	Eml5	Ufc1	Lars2
	Cops6	Ppard	Ptp4a1
	Uap1	Wdr6	Nudcd3
	Milr1	Kctd3	Crebbp
	Gng11	Nkain3	Impad1
	Crebrf	Mlx	Srsf2
	Dph2	Oxr1	Mrpl15
	Usp15	Sap18	Ash1l
	Tbck	Mydgf	Slc15a2
	Ppap2b	Peli1	Matr3
	Rgmb	Trpm7	Numa1
	AA986860	1700037H04Rik	Top1
	Bcl6	Usf2	Pcbp2
	Pycard	Pgpep1	Dhx15
	Ipp	Naprt	Fahd2a
	Nup188	Baz1b	Herpud1
	Tmeff2	Ptpn18	Add1
	Tefm	Ssr4	Hadh
	Rps2-ps9	Usp30	Clptm1l
	Acd	Zadh2	Naa20
	Tyw1	Mgat1	Chchd1
	Nup107	Msrb1	Mtdh
	4930427A07Rik	Synpo	Suv420h1
	Sf3b1	Acbd6	Mul1
	Tox4	1810013L24Rik	Setd7
	Tspan6	Med16	Tpr
	Fam78a	Zfp467	Ap3d1
	0610037L13Rik	Ormdl1	Hnrnpd
	Necap1	Crebzf	Picalm
	Coq6	Fam193a	Endog
	2022-09-15	Creld2	Gspt1
	Msrb2	Wars	Adss
	LOC102636393	Tmem160	Smarca5
	Cdip1	Tcta	Psmd1
	Tmem140	Manf	Cbl
	Cops7a	Slc39a3	Rad21
	Ccdc136	Rab1	Hnrnpul2
	Rpp14	Pola1	Cenpb
	2700081O15Rik	Calm3	Ptprk
	Cog6	Ak6	Wapl
	Iqcf6	Slc4a7	Wac
	Mina	Cep350	Chd8
	Gm5617	Ccdc50	Mapk6
	Acap2	Fuca1	Parva
	Sgk1	Gm11410	Rb1cc1
	Zfp92	Oard1	Myo10
	Rnu3b1	Chid1	Ccnl2
	Dnttip1	0610009B22Rik	Slc26a2
	Zfp592	Caml	Cpne3
	Tmem218	Ankrd11	Dnajc11
	Polb	Scyl3	Wdr45b
	Flad1	Orai3	Wnk1
	Pcp4	Znhit2	Cnot6l
	LOC102638752	Pofut2	Mcur1
	C030046E11Rik	1810026J23Rik	Prpf8
	Bcl10	Tmem243	Paf1
	Chpf2	Elp5	Gpat4
	Mvp	Stat2	Nipbl
	Wdr53	Dixdc1	Zfp106
	Nmnat1	Commd5	Zfp638
	Mief1	Phf8	Six1
	Dpm2	Slc25a10	Rsrc2
	Rabepk	Emc8	Pard3
	Rmnd1	Cenpv	Cbx4
	Rnf10	Cyb561d2	Sdccag3
	Ttc33	Kdm6b	Stard7
	Psph	Lpgat1	Ttc19
	Dalrd3	Vps4a	Srek1
	LOC101055754	Fam188a	Gga1
	Crtc1	Ntan1	Tmem135
	Tomm5	Zmat2	Ubn2
	LOC102633750	Fbxo18	Degs1
	Psmc3	Smad1	Mat2a
	Usp21	G6pc3	Fem1c
	Mfsd1	Gm11512	Uhrf2
	Kdm2a	Fkbp15	Pde4dip
	Fbxo6	Clpb	Nrip1
	Narfl	Cops7b	Atp11a
	Sirt5	Plbd2	Trip11
	Timm50	Actr10	Chmp1b
	Ccl25	Fbxo36	Lpin1
	Hif1an	Poldip3	Ccdc47
	Mir181b-2	BC002163	Irak1
	Sdr39u1	Casp7	Adrbk2
	4921531C22Rik	Maged1	Polr2i
	LOC102638990	Mtfr1	Nfx1
	Armcx1	Mrpl50	Scp2
	Glyr1	Pigf	Barx2
	Brwd1	Cant1	Fndc5
	Plk3	Ypel5	Atf4
	LOC102636052	Stk4	Srsf7
	Pcnx	NCBP2-AS2	Snrnp70
	Tmem40	Idi1	Bola2
	Taf3	Ccdc163	Mrpl2
	Sft2d3	Ifitm3	Ddb1
	Vcpkmt	Ino80c	Ppp2r2a
	Trafd1	Mrpl17	Cbx3
	Spr	Trim41	Klhdc2
	Abhd10	Lrrc59	Amfr
	Ctage5	Slc35a5	Cdk16
	Mrpl49	Rnmt	Ppm1a
	Tatdn3	Rbck1	Kcnq1ot1
	Plek2	Map3k7	Ik
	Emc7	9030624J02Rik	Smim19
	Far2	Ovol1	Naa38
	Tmem14a	Zfp961	Rdh14
	Zc3h11a	Keap1	Fry
	Eif2b1	Pacs2	Pitx1
	Ddx52	Ostf1	Sec24c
	Gm4944	Rrbp1	Ppp6c
	Vcpip1	Smarce1	Cct3
	Oxsr1	Chmp3	Larp4
	Gm4017	Phactr4	Slc38a2
	Gdpd4	Gnptab	Mapk1
	Spsb3	Dnajc7	Rbm6
	Nphp1	Pold4	Kat2b
	Dnaja4	Slitrk6	Hint1
	Arf1	Gm3244	Wipi2
	Nit1	Ephb3	Mau2
	Urb2	Polr2d	Copa
	Ndel1	Gga3	Brd2
	Nup98	Sec31a	Mrpl37
	Nudt9	8430408G22Rik	Luc7l2
	Fam195b	Gadd45gip1	Tmem123
	Hrsp12	Supt6	Ddrgk1
	Mpg	H2-Q4	Akr7a5
	TrnQ	Amd2	Tbc1d4
	Sec24b	Fam114a2	Txndc15
	Ntrk2	Psmb6	Crk
	Mettl10	Tapt1	Rnf141
	Serp1	Pgk1-rs7	Mrps35
	Gm10865	Osgin1	Mrps25
	LOC102635078	Derl2	Mrps14
	Rfng	Dnajc19	Egf
	Capn15	Rps13-ps1	Srpr
	Wdr36	Smad5	Ptges3
	Nwd1	Nsd1	Magt1
	Morn2	Prkar1a	Tardbp
	Gm8518	2005-03-01	Cnpy2
	Mapk8ip3	Atg3	Ei24
	Memo1	Arl1	Azi2
	Wdr19	Kif3a	Larp1b
	LOC102634166	Lsm4	Sec63
	Anks3	Slc35b2	Cmtm7
	Peg3os	Dvl2	1810043H04Rik
	Atg2a	Lpp	Cracr2b
	Poldip2	Gm38394	Prrc2a
	Exosc7	Alad	Prorsd1
	Cpsf7	Tspan14	Gm26917
	Slc2a2	Lurap1l	Arl8b
	Gm8350	Imp4	Cstf3
	Cep19	Mrps18a	Nus1
	Ccdc120	Imp3	Dtnb
	Irak4	Stk11	Dnaja3
	LOC102633055	Tbcel	Aldh6a1
	Ublcp1	Ndst1	Rcc2
	LOC545180	Adar	Rab10
	Cdkal1	Slc25a46	Pigx
	Golga3	Acss2	Pex16
	Mrpl44	Acin1	Ddx39b
	Urgcp	Dazap1	Erlec1
	Thap3	Polr1c	Ybx3
	Tmem129	Gm15725	Copb2
	Smurf2	Rpp25l	R3hdm1
	Lipo1	Sil1	Psmc4
	Gm2792	Ino80d	Pdia3
	Stim2	Smarcc1	Fam134a
	Tmco3	Gm20521	Comt
	Pja1	Cmas	Lamtor4
	Ltn1	Aurkaip1	Sec61a1
	Gm12966	Sap30l	Srsf6
	LOC101056094	Ppip5k2	Ptpmt1
	Ino80b	Herc2	Stt3a
	Caap1	Cbx5	Cebpzos
	LOC102638183	Trove2	Fcf1
	Tmem19	Pick1	Phkb
	Ttc38	Igsf8	Ppp5c
	Rps6ka3	Oxa1l	Trappc2l
	Hibch	Rcc1	Mrpl57
	Pisd-ps2	Nxt1	Taz
	Tyk2	Pdk3	Cpd
	Pex11b	Wtap	Pdlim1
	Casp1	Erp44	Mrps15
	Rpgr	Mettl23	Dph3
	Zfp68	Rsbn1	Gstk1
	Ubqln4	Mrpl39	Cct6a
	Gm16585	Polr2h	Ubald1
	Uxs1	Scaf1	Tvp23b
	Yipf1	Isoc2b
	Ahsa1	Szrd1
	Ing3	Trnau1ap
	Hiatl1	Dcaf7
	Nudt21	Ly6k
	Syncrip	Tdrd7
	Rpgrip1	Ccdc124
	Sel1l3	Cd3eap
	Agk	Prrg2
	Fam187b	Car5b
	Gm16062	Creg1
	Rit1	Isl1
	Tmem70	Ift20
	Gm6218	Tars
	Asnsd1	Dpcd
	Ipo5	Map2k2
	Tagap1	Ap4e1
	Psmd11	Epn2
	LOC102639798	Ppp1r15b
	Surf2	Vti1b
	Kdm2b	Tsen15
	Bfsp1	Eef1e1
	Zfp60	Mta3
	Atg14	Ppp3r1
	Derl3	Dnajb9
	Eny2	Pcmt1
	Papss1	Braf
	LOC102634462	Ppp6r3
	Nup205	Cdpf1
	Usp39	Rab13
	Pycrl
	BC005624
	Vbp1
	Ntmt1
	C8g
	B9d2
	Lrrc47
	Wdr61
	Nudt16l1
	Mast4
	Git1
	Rab12
	Kxd1
	Bid
	Scamp3
	Pgam2
	Lztr1
	Aldh16a1
	Naa10
	Zfp521
	LOC102635687
	Grlf1
	BC030867
	Selenbp1
	Zfp523
	Smc3
	Mei1
	Whsc1l1
	Commd9
	Slc25a27
[truncated: 13 more columns]
